# Supplementary material for: Minimal genetic differentiation of the malaria vector Nyssorhynchus darlingi associated with forest cover level in Amazonian Brazil
Source: PLoS One. 2019 Nov 14;14(11):e0225005. doi: 10.1371/journal.pone.0225005 (PMC6855485; doi:10.1371/journal.pone.0225005)
Supplement: S2 File — (XLSX) [file pone.0225005.s002.xlsx]

## Sheet: sampleData
Sample information										Stacks Processing
ID	State	Municipality	Forest Cover Level	% Forest Cover (1km radius)	Latitude	Longitude	Collection Date	Dual Index	SRA BioSample Accession	Quality-filtered reads	Ustacks stacks	Primary reads in stacks	Matching catalog loci	Reads matching catalog loci	Included for genotyping	Loci in final dataset	Average read depth in final dataset
AC1-13	Acre	Cruzeiro do Sul	CRU 3	57.6	-7.63789	-72.688	2015-04-19	TAAGGCGACCTCATGC	SAMN11892797	2755471	170056	652393	5728	41191	no
AC114-17	Acre	Cruzeiro do Sul	CRU 3	57.6	-7.63789	-72.688	2015-04-19	TAAGGCGACTCGATAA	SAMN11892798	3289531	223632	2277960	29030	567546	yes	3817	30.1449
AC1-179	Acre	Cruzeiro do Sul	CRU 3	57.6	-7.63789	-72.688	2015-04-19	TAAGGCGATTAATATC	SAMN11892799	1478218	101019	699293	13124	147938	yes	2170	12.5488
AC120-10	Acre	Cruzeiro do Sul	CRU 3	57.6	-7.63789	-72.688	2015-04-19	TAAGGCGATCTATCGG	SAMN11892800	3078265	136985	2418798	34641	943716	yes	4133	49.8156
AC120-11	Acre	Cruzeiro do Sul	CRU 3	57.6	-7.63789	-72.688	2015-04-19	TAAGGCGAGAGTTCTT	SAMN11892801	4432784	245780	3295852	36525	949751	yes	3878	51.9012
AC120-12	Acre	Cruzeiro do Sul	CRU 3	57.6	-7.63789	-72.688	2015-04-19	TAAGGCGAGTTAAGAT	SAMN11892802	3919996	196973	2914027	37275	985579	yes	3984	51.9588
AC1-206	Acre	Cruzeiro do Sul	CRU 3	57.6	-7.63789	-72.688	2015-04-19	TAAGGCGAATATTCTG	SAMN11892803	744984	44301	197660	2642	15539	no
AC1-319	Acre	Cruzeiro do Sul	CRU 3	57.6	-7.63789	-72.688	2015-04-19	TAAGGCGAACTACGCG	SAMN11892804	3177580	231677	2359821	19316	306619	yes	2896	18.2238
AC1-59	Acre	Cruzeiro do Sul	CRU 3	57.6	-7.63789	-72.688	2015-04-19	CGTACTAGCCTCATGC	SAMN11892805	3424746	136954	501590	3342	22502	no
AC1-67	Acre	Cruzeiro do Sul	CRU 3	57.6	-7.63789	-72.688	2015-04-19	CGTACTAGCTCGATAA	SAMN11892806	2262821	177168	1454518	22034	325358	yes	3325	18.7789
AC246-7	Acre	Mâncio Lima	CRU 2	43.15	-7.62012	-72.8856	2015-05-28	CGTACTAGTTAATATC	SAMN11892807	4048900	205284	3035123	36504	1001519	yes	4079	53.8299
AC247-15	Acre	Mâncio Lima	CRU 2	43.15	-7.62012	-72.8856	2015-05-28	CGTACTAGTCTATCGG	SAMN11892808	3808516	180352	2902625	35620	1012774	yes	4008	54.4114
AC247-23	Acre	Mâncio Lima	CRU 2	43.15	-7.62012	-72.8856	2015-05-28	CGTACTAGGAGTTCTT	SAMN11892809	2940751	197766	2051286	31684	618131	yes	3924	32.4317
AC249-16	Acre	Mâncio Lima	CRU 2	43.15	-7.62012	-72.8856	2015-05-28	CGTACTAGGTTAAGAT	SAMN11892810	1434607	91001	975119	25620	407989	yes	3962	22.0941
AC249-7	Acre	Mâncio Lima	CRU 2	43.15	-7.62012	-72.8856	2015-05-28	CGTACTAGATATTCTG	SAMN11892811	3301158	206729	2330993	32349	681589	yes	3939	37.934
AC250-2	Acre	Mâncio Lima	CRU 2	43.15	-7.62012	-72.8856	2015-05-28	CGTACTAGACTACGCG	SAMN11892812	3104899	283248	1740138	21995	264236	yes	3306	15.3551
AC250-3	Acre	Mâncio Lima	CRU 2	43.15	-7.62012	-72.8856	2015-05-28	AGGCAGAACCTCATGC	SAMN11892813	3946389	361336	2281088	25655	350650	yes	3616	20.7096
AC251-25	Acre	Mâncio Lima	CRU 2	43.15	-7.62012	-72.8856	2015-05-28	AGGCAGAACTCGATAA	SAMN11892814	3765574	201878	2839372	34029	882346	yes	4027	47.6362
AC251-6	Acre	Mâncio Lima	CRU 2	43.15	-7.62012	-72.8856	2015-05-28	AGGCAGAATTAATATC	SAMN11892815	3547636	165173	2696027	33897	944402	yes	4162	51.0048
AC251-9	Acre	Mâncio Lima	CRU 2	43.15	-7.62012	-72.8856	2015-05-28	AGGCAGAATCTATCGG	SAMN11892816	440084	15931	358771	5987	148573	no
AC460-16	Acre	Rodrigues Alves	CRU 4	69.63	-7.7896	-72.6956	2017-06-26	AAGAGGCACCTCATGC	SAMN11892817	3612169	244950	987007	12033	93512	yes	2073	7.67342
AC461-25	Acre	Rodrigues Alves	CRU 4	69.63	-7.7896	-72.6956	2017-06-26	AAGAGGCACTCGATAA	SAMN11892818	2053106	154095	1381058	22374	328983	yes	3490	18.7688
AC461-51	Acre	Rodrigues Alves	CRU 4	69.63	-7.7896	-72.6956	2017-06-26	AAGAGGCATTAATATC	SAMN11892819	1342012	108618	765646	17446	199749	yes	3070	13.5046
AC461-53	Acre	Rodrigues Alves	CRU 4	69.63	-7.7896	-72.6956	2017-06-26	AAGAGGCATCTATCGG	SAMN11892820	383387	15821	298956	4862	101861	no
AC462-82	Acre	Rodrigues Alves	CRU 4	69.63	-7.7896	-72.6956	2017-06-26	AAGAGGCAGAGTTCTT	SAMN11892821	1389594	111917	784405	15946	177706	yes	2740	12.6602
AC462-84	Acre	Rodrigues Alves	CRU 4	69.63	-7.7896	-72.6956	2017-06-26	AAGAGGCAGTTAAGAT	SAMN11892822	1637457	117909	1017727	20351	287743	yes	3191	17.7518
AC465-2	Acre	Rodrigues Alves	CRU 4	69.63	-7.7896	-72.6956	2017-06-26	AAGAGGCAATATTCTG	SAMN11892823	3260541	197960	2360457	32686	720235	yes	4033	39.1398
AC465-4	Acre	Rodrigues Alves	CRU 4	69.63	-7.7896	-72.6956	2017-06-26	AAGAGGCAACTACGCG	SAMN11892824	5859799	256667	4865292	37270	1250216	yes	4166	62.3075
AC465-6	Acre	Rodrigues Alves	CRU 4	69.63	-7.7896	-72.6956	2017-06-26	GTAGAGGACCTCATGC	SAMN11892825	3791565	349057	1656474	18370	178284	yes	3017	11.6762
AC465-8	Acre	Rodrigues Alves	CRU 4	69.63	-7.7896	-72.6956	2017-06-26	GTAGAGGACTCGATAA	SAMN11892826	3949061	227356	2963795	34815	877385	yes	4040	45.9696
AC482-1	Acre	Rodrigues Alves	CRU 1	24.45	-7.73892	-72.668	2017-06-30	GTAGAGGATTAATATC	SAMN11892827	657925	19226	529029	4339	123647	no
AC482-2	Acre	Rodrigues Alves	CRU 1	24.45	-7.73892	-72.668	2017-06-30	GTAGAGGATCTATCGG	SAMN11892828	406266	16801	300631	4891	100936	no
AC483-3	Acre	Rodrigues Alves	CRU 1	24.45	-7.73892	-72.668	2017-06-30	GTAGAGGAGAGTTCTT	SAMN11892829	3494285	242195	2469036	30675	573326	yes	3905	30.7449
AC483-7	Acre	Rodrigues Alves	CRU 1	24.45	-7.73892	-72.668	2017-06-30	GTAGAGGAGTTAAGAT	SAMN11892830	3455522	214103	2536639	32618	718875	yes	3984	37.303
AC484-1	Acre	Rodrigues Alves	CRU 1	24.45	-7.73892	-72.668	2017-06-30	GTAGAGGAATATTCTG	SAMN11892831	3649216	223751	2751065	32861	758677	yes	4055	40.4799
AC484-2	Acre	Rodrigues Alves	CRU 1	24.45	-7.73892	-72.668	2017-06-30	GTTGTGGCCCTCATGC	SAMN11892832	3086018	155410	636492	11511	89496	yes	2105	7.74347
AC484-3	Acre	Rodrigues Alves	CRU 1	24.45	-7.73892	-72.668	2017-06-30	GTTGTGGCCTCGATAA	SAMN11892833	2884644	169303	2047011	32540	682739	yes	4006	36.3592
AC484-5	Acre	Rodrigues Alves	CRU 1	24.45	-7.73892	-72.668	2017-06-30	GTTGTGGCTTAATATC	SAMN11892834	3849377	225387	2870331	34911	829793	yes	3953	43.5247
AC484-6	Acre	Rodrigues Alves	CRU 1	24.45	-7.73892	-72.668	2017-06-30	GTTGTGGCTCTATCGG	SAMN11892835	2786529	155359	2033033	31512	696650	yes	3998	36.6961
AC484-7	Acre	Rodrigues Alves	CRU 1	24.45	-7.73892	-72.668	2017-06-30	GTTGTGGCGAGTTCTT	SAMN11892836	3215290	229912	2290612	30179	561493	yes	3925	29.881
AC484-8	Acre	Rodrigues Alves	CRU 1	24.45	-7.73892	-72.668	2017-06-30	GTTGTGGCGTTAAGAT	SAMN11892837	3033397	184586	2158528	33296	702647	yes	4025	36.2579
AC485-2	Acre	Rodrigues Alves	CRU 1	24.45	-7.73892	-72.668	2017-06-30	GTTGTGGCATATTCTG	SAMN11892838	2427872	183160	1462793	26271	384733	yes	3770	21.7273
AC485-3	Acre	Rodrigues Alves	CRU 1	24.45	-7.73892	-72.668	2017-06-30	GTTGTGGCACTACGCG	SAMN11892839	2367730	194912	1491814	24101	332103	yes	3623	18.3792
AC485-4	Acre	Rodrigues Alves	CRU 1	24.45	-7.73892	-72.668	2017-06-30	GTGCACAACCTCATGC	SAMN11892840	3495284	138283	499859	4926	31980	no
AC486-2	Acre	Rodrigues Alves	CRU 1	24.45	-7.73892	-72.668	2017-06-30	GTGCACAACTCGATAA	SAMN11892841	2791837	202313	1782108	31449	520574	yes	3928	26.7327
AM197-6	Amazonas	Guajará	CRU 5	83.09	-7.32828	-72.6375	2017-07-14	GTGCACAATTAATATC	SAMN11892842	2619300	205110	1580591	27357	391946	yes	3674	21.3748
AM198-11	Amazonas	Guajará	CRU 5	83.09	-7.32828	-72.6375	2017-07-14	GTGCACAATCTATCGG	SAMN11892843	3022440	155185	2375184	124721	2109368	yes	4879	39.1517
AM199-10	Amazonas	Guajará	CRU 5	83.09	-7.32828	-72.6375	2017-07-14	GTGCACAAGAGTTCTT	SAMN11892844	1809364	154556	892438	19671	199041	yes	3259	12.4023
AM199-12	Amazonas	Guajará	CRU 5	83.09	-7.32828	-72.6375	2017-07-14	GTGCACAAGTTAAGAT	SAMN11892845	2474800	162156	1683654	30104	548073	yes	4022	29.5037
AM199-15	Amazonas	Guajará	CRU 5	83.09	-7.32828	-72.6375	2017-07-14	GTGCACAAATATTCTG	SAMN11892846	1556570	128753	717908	18096	173184	yes	3111	11.4552
AM199-17	Amazonas	Guajará	CRU 5	83.09	-7.32828	-72.6375	2017-07-14	GTGCACAAACTACGCG	SAMN11892847	2075149	174061	867616	14930	124604	yes	2581	9.48586
AM199-19	Amazonas	Guajará	CRU 5	83.09	-7.32828	-72.6375	2017-07-14	ATTCGTTGCCTCATGC	SAMN11892848	2878828	70526	242249	2746	16131	no
AM199-20	Amazonas	Guajará	CRU 5	83.09	-7.32828	-72.6375	2017-07-14	ATTCGTTGCTCGATAA	SAMN11892849	2051663	169889	1094145	21535	250890	yes	3361	15.0646
AM199-6	Amazonas	Guajará	CRU 5	83.09	-7.32828	-72.6375	2017-07-14	ATTCGTTGTTAATATC	SAMN11892850	2203337	173656	1256882	24420	321237	yes	3636	18.4125
AM199-7	Amazonas	Guajará	CRU 5	83.09	-7.32828	-72.6375	2017-07-14	ATTCGTTGTCTATCGG	SAMN11892851	1967740	145160	1212065	24353	359917	yes	3657	20.4867
AM202-2	Amazonas	Guajará	CRU 5	83.09	-7.32828	-72.6375	2017-07-14	ATTCGTTGGAGTTCTT	SAMN11892852	3024455	203237	2063459	30647	572751	yes	3850	31.5862
AM202-3	Amazonas	Guajará	CRU 5	83.09	-7.32828	-72.6375	2017-07-14	ATTCGTTGGTTAAGAT	SAMN11892853	2632458	168831	1767521	30817	562161	yes	3880	30.9064
AM202-4	Amazonas	Guajará	CRU 5	83.09	-7.32828	-72.6375	2017-07-14	ATTCGTTGATATTCTG	SAMN11892854	1800499	127598	1137509	24803	373860	yes	3919	20.7009
AM202-5	Amazonas	Guajará	CRU 5	83.09	-7.32828	-72.6375	2017-07-14	ATTCGTTGACTACGCG	SAMN11892855	3671643	247267	2689964	30373	621164	yes	3854	33.9048
AM202-6	Amazonas	Guajará	CRU 5	83.09	-7.32828	-72.6375	2017-07-14	CCATATGTCCTCATGC	SAMN11892856	3313583	263613	1209724	15966	151518	yes	2842	10.8378
AM245-11	Amazonas	São Gabriel da Cachoeira	SAO 4	68.78	-0.071389	-67.0017	2017-11-09	CCATATGTCTCGATAA	SAMN11892857	3018914	206201	1988740	33290	606111	yes	4060	30.5884
AM245-12	Amazonas	São Gabriel da Cachoeira	SAO 4	68.78	-0.071389	-67.0017	2017-11-09	CCATATGTTTAATATC	SAMN11892858	3559566	215444	2535574	37644	820298	yes	4207	41.0471
AM246-6	Amazonas	São Gabriel da Cachoeira	SAO 4	68.78	-0.071389	-67.0017	2017-11-09	CCATATGTTCTATCGG	SAMN11892859	2113878	135072	1341857	30096	505551	yes	4124	25.3453
AM246-9	Amazonas	São Gabriel da Cachoeira	SAO 4	68.78	-0.071389	-67.0017	2017-11-09	CCATATGTGAGTTCTT	SAMN11892860	2532488	223548	1423565	24033	277299	yes	3511	15.5244
AM249-1	Amazonas	São Gabriel da Cachoeira	SAO 4	68.78	-0.071389	-67.0017	2017-11-09	CCATATGTGTTAAGAT	SAMN11892861	2285254	156548	1462434	29505	495143	yes	4110	24.8698
AM249-2	Amazonas	São Gabriel da Cachoeira	SAO 4	68.78	-0.071389	-67.0017	2017-11-09	CCATATGTATATTCTG	SAMN11892862	2750063	216489	1684296	28258	424149	yes	3932	22.071
AM249-3	Amazonas	São Gabriel da Cachoeira	SAO 4	68.78	-0.071389	-67.0017	2017-11-09	CCATATGTACTACGCG	SAMN11892863	4064164	287498	3069887	30738	620376	yes	4053	30.1414
AM249-4	Amazonas	São Gabriel da Cachoeira	SAO 4	68.78	-0.071389	-67.0017	2017-11-09	GTTGAACCCCTCATGC	SAMN11892864	2954842	133565	491892	6646	43809	no
AM249-5	Amazonas	São Gabriel da Cachoeira	SAO 4	68.78	-0.071389	-67.0017	2017-11-09	GTTGAACCCTCGATAA	SAMN11892865	2826931	160274	1980573	32631	671413	yes	4184	30.8442
AM249-6	Amazonas	São Gabriel da Cachoeira	SAO 4	68.78	-0.071389	-67.0017	2017-11-09	GTTGAACCTTAATATC	SAMN11892866	2629084	179020	1706974	30678	530365	yes	3955	27.8392
AM257-10	Amazonas	São Gabriel da Cachoeira	SAO 5	78.39	-0.147222	-66.9586	2017-11-18	GTTGAACCTCTATCGG	SAMN11892867	2081796	139077	1425133	28425	476879	yes	4011	24.3625
AM257-12	Amazonas	São Gabriel da Cachoeira	SAO 5	78.39	-0.147222	-66.9586	2017-11-18	GTTGAACCGAGTTCTT	SAMN11892868	2154177	176558	1317859	23335	293503	yes	3519	16.2435
AM257-39	Amazonas	São Gabriel da Cachoeira	SAO 5	78.39	-0.147222	-66.9586	2017-11-18	GTTGAACCGTTAAGAT	SAMN11892869	1814592	142380	954412	23820	272845	yes	3634	15.2295
AM257-43	Amazonas	São Gabriel da Cachoeira	SAO 5	78.39	-0.147222	-66.9586	2017-11-18	GTTGAACCATATTCTG	SAMN11892870	1007673	74943	421681	14902	133685	yes	2690	9.88513
AM258-5	Amazonas	São Gabriel da Cachoeira	SAO 5	78.39	-0.147222	-66.9586	2017-11-18	GTTGAACCACTACGCG	SAMN11892871	2828467	247602	1740290	26195	334787	yes	3718	17.2875
AM260-11	Amazonas	São Gabriel da Cachoeira	SAO 5	78.39	-0.147222	-66.9586	2017-11-18	CCAAGCGACCTCATGC	SAMN11892872	3122653	127236	459586	5711	36675	no
AM260-18	Amazonas	São Gabriel da Cachoeira	SAO 5	78.39	-0.147222	-66.9586	2017-11-18	CCAAGCGACTCGATAA	SAMN11892873	2328667	177304	1442030	28258	419463	yes	4012	21.4708
AM261-1	Amazonas	São Gabriel da Cachoeira	SAO 5	78.39	-0.147222	-66.9586	2017-11-18	CCAAGCGATTAATATC	SAMN11892874	2263285	203992	1294055	20611	238614	yes	3309	13.3098
AM261-17	Amazonas	São Gabriel da Cachoeira	SAO 5	78.39	-0.147222	-66.9586	2017-11-18	CCAAGCGATCTATCGG	SAMN11892875	1958779	135206	1305566	28115	440562	yes	4022	22.6594
AM261-23	Amazonas	São Gabriel da Cachoeira	SAO 5	78.39	-0.147222	-66.9586	2017-11-18	CCAAGCGAGAGTTCTT	SAMN11892876	1649256	142816	809460	17808	172033	yes	2976	11.0091
AM261-25	Amazonas	São Gabriel da Cachoeira	SAO 5	78.39	-0.147222	-66.9586	2017-11-18	CCAAGCGAGTTAAGAT	SAMN11892877	1126059	90745	520788	16416	151850	yes	2915	10.4816
AM261-26	Amazonas	São Gabriel da Cachoeira	SAO 5	78.39	-0.147222	-66.9586	2017-11-18	CCAAGCGAATATTCTG	SAMN11892878	1176244	99376	501701	13184	103627	yes	2325	8.58839
AM261-3	Amazonas	São Gabriel da Cachoeira	SAO 5	78.39	-0.147222	-66.9586	2017-11-18	CCAAGCGAACTACGCG	SAMN11892879	2957974	254968	1945218	25308	362481	yes	3827	19.1631
AM262-2	Amazonas	São Gabriel da Cachoeira	SAO 5	78.39	-0.147222	-66.9586	2017-11-18	TAAGTTCGCCTCATGC	SAMN11892880	2964543	100576	358980	4174	26474	no
AM262-8	Amazonas	São Gabriel da Cachoeira	SAO 5	78.39	-0.147222	-66.9586	2017-11-18	TAAGTTCGCTCGATAA	SAMN11892881	1839785	160187	1034240	19287	214533	yes	3179	13.061
AM266-11	Amazonas	São Gabriel da Cachoeira	SAO 3	40.36	-0.113056	-67.0992	2017-11-13	TAAGTTCGTTAATATC	SAMN11892882	2945315	204921	2012423	32448	605996	yes	4133	31.3661
AM266-22	Amazonas	São Gabriel da Cachoeira	SAO 3	40.36	-0.113056	-67.0992	2017-11-13	TAAGTTCGTCTATCGG	SAMN11892883	1746575	121237	1149663	24501	383848	yes	3787	20.5432
AM266-29	Amazonas	São Gabriel da Cachoeira	SAO 3	40.36	-0.113056	-67.0992	2017-11-13	TAAGTTCGGAGTTCTT	SAMN11892884	2826829	212701	1905097	29696	501512	yes	4045	26.8888
AM266-31	Amazonas	São Gabriel da Cachoeira	SAO 3	40.36	-0.113056	-67.0992	2017-11-13	TAAGTTCGGTTAAGAT	SAMN11892885	2822299	185909	1969247	32269	624921	yes	4030	32.1596
AM266-33	Amazonas	São Gabriel da Cachoeira	SAO 3	40.36	-0.113056	-67.0992	2017-11-13	TAAGTTCGATATTCTG	SAMN11892886	2122779	177288	1236193	24837	323886	yes	3752	17.6834
AM266-34	Amazonas	São Gabriel da Cachoeira	SAO 3	40.36	-0.113056	-67.0992	2017-11-13	TAAGTTCGACTACGCG	SAMN11892887	2555146	229447	1477197	23507	277802	yes	3552	15.8209
AM266-37	Amazonas	São Gabriel da Cachoeira	SAO 3	40.36	-0.113056	-67.0992	2017-11-13	ATGCCGCTCCTCATGC	SAMN11892888	5130550	418870	1713882	13488	123408	yes	2033	8.70782
AM268-3	Amazonas	São Gabriel da Cachoeira	SAO 3	40.36	-0.113056	-67.0992	2017-11-13	ATGCCGCTCTCGATAA	SAMN11892889	4421394	232815	3378102	185826	2813992	yes	5134	53.6969
AM268-5	Amazonas	São Gabriel da Cachoeira	SAO 3	40.36	-0.113056	-67.0992	2017-11-13	ATGCCGCTTTAATATC	SAMN11892890	4015612	207084	3040857	36845	972862	yes	4076	50.8798
AM268-7	Amazonas	São Gabriel da Cachoeira	SAO 3	40.36	-0.113056	-67.0992	2017-11-13	ATGCCGCTTCTATCGG	SAMN11892891	749650	22313	613661	6926	230033	no
AM319-5	Amazonas	Presidente Figueiredo	PRE 2	30.49	-1.64246	-60.2216	2017-08-17	ATGCCGCTGAGTTCTT	SAMN11892892	3025919	238596	2094339	28183	474826	yes	3778	22.8597
AM319-7	Amazonas	Presidente Figueiredo	PRE 2	30.49	-1.64246	-60.2216	2017-08-17	ATGCCGCTGTTAAGAT	SAMN11892893	3564964	211909	2609294	36071	834522	yes	4118	39.3956
AM320-2	Amazonas	Presidente Figueiredo	PRE 2	30.49	-1.64246	-60.2216	2017-08-17	ATGCCGCTATATTCTG	SAMN11892894	359366	15834	266281	3638	76822	no
AM320-6	Amazonas	Presidente Figueiredo	PRE 2	30.49	-1.64246	-60.2216	2017-08-17	ATGCCGCTACTACGCG	SAMN11892895	3765010	257193	2797803	30978	621840	yes	3954	30.9198
AM321-4	Amazonas	Presidente Figueiredo	PRE 2	30.49	-1.64246	-60.2216	2017-08-17	CAAGTGTCCCTCATGC	SAMN11892896	4289197	272223	1096085	11111	95588	yes	1654	7.52479
AM321-5	Amazonas	Presidente Figueiredo	PRE 2	30.49	-1.64246	-60.2216	2017-08-17	CAAGTGTCCTCGATAA	SAMN11892897	2793511	228945	1757582	27631	403693	yes	3789	20.934
AM321-7	Amazonas	Presidente Figueiredo	PRE 2	30.49	-1.64246	-60.2216	2017-08-17	CAAGTGTCTTAATATC	SAMN11892898	1145338	27382	952563	5870	233909	no
AM321-8	Amazonas	Presidente Figueiredo	PRE 2	30.49	-1.64246	-60.2216	2017-08-17	CAAGTGTCTCTATCGG	SAMN11892899	2739173	182260	1876766	30487	567124	yes	3936	28.9726
AM322-3	Amazonas	Presidente Figueiredo	PRE 2	30.49	-1.64246	-60.2216	2017-08-17	CAAGTGTCGAGTTCTT	SAMN11892900	3118919	223101	2055465	32350	559839	yes	3968	28.6361
AM322-4	Amazonas	Presidente Figueiredo	PRE 2	30.49	-1.64246	-60.2216	2017-08-17	CAAGTGTCGTTAAGAT	SAMN11892901	4477486	208228	3546948	38324	1168816	yes	4249	54.6213
AM325-4	Amazonas	Presidente Figueiredo	PRE 4	71.96	-2.10701	-59.3424	2017-08-19	CAAGTGTCATATTCTG	SAMN11892902	764197	22196	626188	4520	173610	no
AM325-5	Amazonas	Presidente Figueiredo	PRE 4	71.96	-2.10701	-59.3424	2017-08-19	CAAGTGTCACTACGCG	SAMN11892903	2911054	263242	1767609	21513	258027	yes	3193	14.8002
AM326-4	Amazonas	Presidente Figueiredo	PRE 4	71.96	-2.10701	-59.3424	2017-08-19	GAGGTGTACCTCATGC	SAMN11892904	3437434	181981	682573	8231	57518	no
AM327-1	Amazonas	Presidente Figueiredo	PRE 4	71.96	-2.10701	-59.3424	2017-08-19	GAGGTGTACTCGATAA	SAMN11892905	4027631	234142	3042315	36874	928383	yes	4185	45.5986
AM327-2	Amazonas	Presidente Figueiredo	PRE 4	71.96	-2.10701	-59.3424	2017-08-19	GAGGTGTATTAATATC	SAMN11892906	798859	18388	654848	4862	202742	no
AM327-3	Amazonas	Presidente Figueiredo	PRE 4	71.96	-2.10701	-59.3424	2017-08-19	GAGGTGTATCTATCGG	SAMN11892907	3492428	188552	2644100	34985	871030	yes	4075	43.5482
AM327-4	Amazonas	Presidente Figueiredo	PRE 4	71.96	-2.10701	-59.3424	2017-08-19	GAGGTGTAGAGTTCTT	SAMN11892908	3366697	254623	2263954	32098	576607	yes	3964	29.3557
AM327-5	Amazonas	Presidente Figueiredo	PRE 4	71.96	-2.10701	-59.3424	2017-08-19	GAGGTGTAGTTAAGAT	SAMN11892909	5107354	206568	4166416	39676	1372793	yes	4232	63.2044
AM327-6	Amazonas	Presidente Figueiredo	PRE 4	71.96	-2.10701	-59.3424	2017-08-19	GAGGTGTAATATTCTG	SAMN11892910	3501128	243945	2485616	31447	626066	yes	3935	32.968
AM327-7	Amazonas	Presidente Figueiredo	PRE 4	71.96	-2.10701	-59.3424	2017-08-19	GAGGTGTAACTACGCG	SAMN11892911	1352342	28955	1141855	5740	286005	no
AM331-19	Amazonas	Presidente Figueiredo	PRE 1	17.78	-1.51719	-60.2671	2017-08-20	GAACACTGCCTCATGC	SAMN11892912	3354557	120993	440623	6229	41826	no
AM332-26	Amazonas	Presidente Figueiredo	PRE 1	17.78	-1.51719	-60.2671	2017-08-20	GAACACTGCTCGATAA	SAMN11892913	2248521	166227	1500659	25639	388954	yes	3668	20.1499
AM332-28	Amazonas	Presidente Figueiredo	PRE 1	17.78	-1.51719	-60.2671	2017-08-20	GAACACTGTTAATATC	SAMN11892914	2281665	170608	1438004	26989	423548	yes	3895	22.6929
AM333-31	Amazonas	Presidente Figueiredo	PRE 1	17.78	-1.51719	-60.2671	2017-08-20	GAACACTGTCTATCGG	SAMN11892915	3416748	195002	2680606	29312	678981	yes	3955	33.9373
AM333-35	Amazonas	Presidente Figueiredo	PRE 1	17.78	-1.51719	-60.2671	2017-08-20	GAACACTGGAGTTCTT	SAMN11892916	2976702	137849	2435415	21551	523503	yes	3058	28.5625
AM334-8	Amazonas	Presidente Figueiredo	PRE 1	17.78	-1.51719	-60.2671	2017-08-20	GAACACTGGTTAAGAT	SAMN11892917	3681956	190376	2801946	37873	996764	yes	4334	48.2303
AM336-10	Amazonas	Presidente Figueiredo	PRE 1	17.78	-1.51719	-60.2671	2017-08-20	GAACACTGATATTCTG	SAMN11892918	3265465	234317	2455244	32010	628695	yes	4168	30.6996
AM336-11	Amazonas	Presidente Figueiredo	PRE 1	17.78	-1.51719	-60.2671	2017-08-20	GAACACTGACTACGCG	SAMN11892919	1515928	54154	1264573	7292	196940	no
AM336-12	Amazonas	Presidente Figueiredo	PRE 1	17.78	-1.51719	-60.2671	2017-08-20	CTAGTACGCCTCATGC	SAMN11892920	3149839	226329	963679	13849	124650	yes	2420	8.8438
AM336-13	Amazonas	Presidente Figueiredo	PRE 1	17.78	-1.51719	-60.2671	2017-08-20	CTAGTACGCTCGATAA	SAMN11892921	4738231	157606	4048325	132018	3749477	yes	4270	48.292
AM336-2	Amazonas	Presidente Figueiredo	PRE 1	17.78	-1.51719	-60.2671	2017-08-20	CTAGTACGTTAATATC	SAMN11892922	4441608	247788	3375475	39219	1058307	yes	4211	51.3389
AM336-4	Amazonas	Presidente Figueiredo	PRE 1	17.78	-1.51719	-60.2671	2017-08-20	CTAGTACGTCTATCGG	SAMN11892923	3866478	159465	3125607	38288	1222592	yes	4343	56.8287
AM336-5	Amazonas	Presidente Figueiredo	PRE 1	17.78	-1.51719	-60.2671	2017-08-20	CTAGTACGGAGTTCTT	SAMN11892924	3589664	204514	2664524	35992	845822	yes	4113	44.2864
AM336-7	Amazonas	Presidente Figueiredo	PRE 1	17.78	-1.51719	-60.2671	2017-08-20	CTAGTACGGTTAAGAT	SAMN11892925	2637884	184157	1826908	30679	567513	yes	4118	29.0206
AM336-8	Amazonas	Presidente Figueiredo	PRE 1	17.78	-1.51719	-60.2671	2017-08-20	CTAGTACGATATTCTG	SAMN11892926	683432	21511	564163	4582	143349	no
AM39-26	Amazonas	Lábrea	LAB 3	58.81	-7.38667	-64.6664	2015-08-02	AGGCAGAAGAGTTCTT	SAMN11892927	2416739	153443	1640282	29072	538989	yes	3931	29.4419
AM39-27	Amazonas	Lábrea	LAB 3	58.81	-7.38667	-64.6664	2015-08-02	AGGCAGAAGTTAAGAT	SAMN11892928	1320694	90923	861064	23753	344328	yes	3801	19.3723
AM39-28	Amazonas	Lábrea	LAB 3	58.81	-7.38667	-64.6664	2015-08-02	AGGCAGAAATATTCTG	SAMN11892929	941651	71858	637706	20375	262939	yes	3409	15.9589
AM39-35	Amazonas	Lábrea	LAB 3	58.81	-7.38667	-64.6664	2015-08-02	AGGCAGAAACTACGCG	SAMN11892930	3410033	118928	2918382	22787	763602	yes	3460	42.9566
AM40-27	Amazonas	Lábrea	LAB 3	58.81	-7.38667	-64.6664	2015-08-02	TCCTGAGCCCTCATGC	SAMN11892931	3461378	253271	1080047	13389	118344	yes	2281	9.17931
AM40-30	Amazonas	Lábrea	LAB 3	58.81	-7.38667	-64.6664	2015-08-02	TCCTGAGCCTCGATAA	SAMN11892932	3752410	247093	2597769	31656	648682	yes	3708	36.6613
AM40-49	Amazonas	Lábrea	LAB 3	58.81	-7.38667	-64.6664	2015-08-02	TCCTGAGCTTAATATC	SAMN11892933	3610095	212352	2660685	34020	790027	yes	3945	41.5731
AM40-65	Amazonas	Lábrea	LAB 3	58.81	-7.38667	-64.6664	2015-08-02	TCCTGAGCTCTATCGG	SAMN11892934	3491388	177502	2662071	137646	2238310	yes	5104	48.5131
AM41-24	Amazonas	Lábrea	LAB 3	58.81	-7.38667	-64.6664	2015-08-02	TCCTGAGCGAGTTCTT	SAMN11892935	5519948	234162	4494287	37145	1268954	yes	3987	65.243
AM41-26	Amazonas	Lábrea	LAB 3	58.81	-7.38667	-64.6664	2015-08-02	TCCTGAGCGTTAAGAT	SAMN11892936	2541007	165610	1731467	30320	549539	yes	3895	29.8829
AM51-1	Amazonas	Lábrea	LAB 5	86.96	-7.52299	-64.6977	2015-08-04	TCCTGAGCATATTCTG	SAMN11892937	4052573	177876	3336916	29302	871394	yes	3864	45.5789
AM52-3	Amazonas	Lábrea	LAB 5	86.96	-7.52299	-64.6977	2015-08-04	TCCTGAGCACTACGCG	SAMN11892938	6317820	316824	5026261	37711	1190897	yes	3900	64.721
AM52-4	Amazonas	Lábrea	LAB 5	86.96	-7.52299	-64.6977	2015-08-04	GGACTCCTCCTCATGC	SAMN11892939	4297938	377211	1911063	20163	231807	yes	3096	14.8388
AM52-7	Amazonas	Lábrea	LAB 5	86.96	-7.52299	-64.6977	2015-08-04	GGACTCCTCTCGATAA	SAMN11892940	5135550	238813	3983525	36360	1141096	yes	3806	65.7843
AM52-8	Amazonas	Lábrea	LAB 5	86.96	-7.52299	-64.6977	2015-08-04	GGACTCCTTTAATATC	SAMN11892941	3584803	203310	2540899	32878	761532	yes	3777	43.4517
AM53-14	Amazonas	Lábrea	LAB 5	86.96	-7.52299	-64.6977	2015-08-04	GGACTCCTTCTATCGG	SAMN11892942	3485169	180230	2624517	32149	805703	yes	3900	44.4533
AM53-2	Amazonas	Lábrea	LAB 5	86.96	-7.52299	-64.6977	2015-08-04	GGACTCCTGAGTTCTT	SAMN11892943	4413348	242899	3329236	36093	937284	yes	3787	51.3655
AM53-7	Amazonas	Lábrea	LAB 5	86.96	-7.52299	-64.6977	2015-08-04	GGACTCCTGTTAAGAT	SAMN11892944	471622	15680	357179	4973	126844	no
AM53-9	Amazonas	Lábrea	LAB 5	86.96	-7.52299	-64.6977	2015-08-04	GGACTCCTATATTCTG	SAMN11892945	5477852	289481	4179450	37956	1092022	yes	3919	59.5685
AM54-17	Amazonas	Lábrea	LAB 5	86.96	-7.52299	-64.6977	2015-08-04	GGACTCCTACTACGCG	SAMN11892946	6679492	334163	5412991	36321	1198636	yes	3823	66.8457
AM54-3	Amazonas	Lábrea	LAB 5	86.96	-7.52299	-64.6977	2015-08-04	TAGGCATGCCTCATGC	SAMN11892947	3741678	325110	1770623	23042	264407	yes	3414	15.9915
AM54-7	Amazonas	Lábrea	LAB 5	86.96	-7.52299	-64.6977	2015-08-04	TAGGCATGCTCGATAA	SAMN11892948	4681962	208061	3670632	37074	1165664	yes	3893	64.0547
AM56-12	Amazonas	Lábrea	LAB 5	86.96	-7.52299	-64.6977	2015-08-04	TAGGCATGTTAATATC	SAMN11892949	5433534	192703	4467287	36396	1444089	yes	4020	74.3724
AM56-3	Amazonas	Lábrea	LAB 5	86.96	-7.52299	-64.6977	2015-08-04	TAGGCATGTCTATCGG	SAMN11892950	1905714	65581	1587342	17610	554964	yes	2694	37.0776
AM56-5	Amazonas	Lábrea	LAB 5	86.96	-7.52299	-64.6977	2015-08-04	TAGGCATGGAGTTCTT	SAMN11892951	3859383	138071	3253985	24975	807645	yes	3577	44.0872
AM59-15	Amazonas	Lábrea	LAB 4	76.52	-7.49551	-64.6812	2015-08-05	TAGGCATGGTTAAGAT	SAMN11892952	2871958	176482	1994484	30659	624486	yes	3890	34.9147
AM60-13	Amazonas	Lábrea	LAB 4	76.52	-7.49551	-64.6812	2015-08-05	TAGGCATGATATTCTG	SAMN11892953	2757937	210023	1802506	27126	454484	yes	3731	25.2466
AM60-8	Amazonas	Lábrea	LAB 4	76.52	-7.49551	-64.6812	2015-08-05	TAGGCATGACTACGCG	SAMN11892954	5165294	281266	4006515	36365	988385	yes	3893	53.8952
AM61-1	Amazonas	Lábrea	LAB 4	76.52	-7.49551	-64.6812	2015-08-05	CTCTCTACCCTCATGC	SAMN11892955	7845737	450806	6526211	409973	6430931	yes	4257	29.9728
AM62-12	Amazonas	Lábrea	LAB 4	76.52	-7.49551	-64.6812	2015-08-05	CTCTCTACCTCGATAA	SAMN11892956	4619339	220154	3657102	36777	1098705	yes	4020	55.7667
AM62-7	Amazonas	Lábrea	LAB 4	76.52	-7.49551	-64.6812	2015-08-05	CTCTCTACTTAATATC	SAMN11892957	4502945	219814	3494214	36232	1071493	yes	3926	57.028
AM63-7	Amazonas	Lábrea	LAB 4	76.52	-7.49551	-64.6812	2015-08-05	CTCTCTACTCTATCGG	SAMN11892958	3763888	280240	2809403	17526	262934	yes	2973	16.6633
AM63-8	Amazonas	Lábrea	LAB 4	76.52	-7.49551	-64.6812	2015-08-05	CTCTCTACGAGTTCTT	SAMN11892959	1344890	41512	1100154	11202	336224	yes	1763	32.0284
AM64-1	Amazonas	Lábrea	LAB 4	76.52	-7.49551	-64.6812	2015-08-05	CTCTCTACGTTAAGAT	SAMN11892960	4957675	224151	3801554	37419	1187350	yes	3905	65.5826
AM64-8	Amazonas	Lábrea	LAB 4	76.52	-7.49551	-64.6812	2015-08-05	CTCTCTACATATTCTG	SAMN11892961	5133736	252606	4081551	36841	1184564	yes	3985	62.5947
AM72-1	Amazonas	Lábrea	LAB 1	19.19	-7.34761	-64.7409	2015-08-09	CTCTCTACACTACGCG	SAMN11892962	5995082	323655	4631282	35198	1046753	yes	3802	58.787
AM72-11	Amazonas	Lábrea	LAB 1	19.19	-7.34761	-64.7409	2015-08-09	CAGAGAGGCCTCATGC	SAMN11892963	3588259	304918	1614679	20874	236320	yes	3225	14.9278
AM72-5	Amazonas	Lábrea	LAB 1	19.19	-7.34761	-64.7409	2015-08-09	CAGAGAGGCTCGATAA	SAMN11892964	4727440	183045	3836702	36211	1271498	yes	4008	67.025
AM72-7	Amazonas	Lábrea	LAB 1	19.19	-7.34761	-64.7409	2015-08-09	CAGAGAGGTTAATATC	SAMN11892965	4231560	198190	3276402	36736	1075126	yes	3953	57.848
AM72-8	Amazonas	Lábrea	LAB 1	19.19	-7.34761	-64.7409	2015-08-09	CAGAGAGGTCTATCGG	SAMN11892966	528726	17739	425960	5945	158759	no
AM73-10	Amazonas	Lábrea	LAB 1	19.19	-7.34761	-64.7409	2015-08-09	CAGAGAGGGAGTTCTT	SAMN11892967	3772440	193439	2969624	32624	874193	yes	3861	47.6589
AM73-15	Amazonas	Lábrea	LAB 1	19.19	-7.34761	-64.7409	2015-08-09	CAGAGAGGGTTAAGAT	SAMN11892968	3327832	180444	2416895	32145	767756	yes	3821	42.7111
AM73-23	Amazonas	Lábrea	LAB 1	19.19	-7.34761	-64.7409	2015-08-09	CAGAGAGGATATTCTG	SAMN11892969	3863931	236942	2799579	33629	760059	yes	3805	43.4131
AM73-30	Amazonas	Lábrea	LAB 1	19.19	-7.34761	-64.7409	2015-08-09	CAGAGAGGACTACGCG	SAMN11892970	5080420	257745	4047532	33833	1006896	yes	3842	56.1981
AM73-5	Amazonas	Lábrea	LAB 1	19.19	-7.34761	-64.7409	2015-08-09	GCTACGCTCCTCATGC	SAMN11892971	5584837	548741	3446544	27473	384598	yes	3251	22.566
AM74-1	Amazonas	Lábrea	LAB 1	19.19	-7.34761	-64.7409	2015-08-09	GCTACGCTCTCGATAA	SAMN11892972	7495882	268003	6155372	41716	1824769	yes	3879	96.9985
AM74-4	Amazonas	Lábrea	LAB 1	19.19	-7.34761	-64.7409	2015-08-09	GCTACGCTTTAATATC	SAMN11892973	5627652	245681	4435928	40887	1426257	yes	3996	74.1879
AM74-7	Amazonas	Lábrea	LAB 1	19.19	-7.34761	-64.7409	2015-08-09	GCTACGCTTCTATCGG	SAMN11892974	3990570	167935	3152025	259	2035	no
AM77-12	Amazonas	Lábrea	LAB 1	19.19	-7.34761	-64.7409	2015-08-09	GCTACGCTGAGTTCTT	SAMN11892975	5498526	265088	4348059	39708	1241887	yes	3832	66.7346
AM77-16	Amazonas	Lábrea	LAB 1	19.19	-7.34761	-64.7409	2015-08-09	GCTACGCTGTTAAGAT	SAMN11892976	1684699	43079	1420776	12918	522484	yes	1853	46.959
AM89-3	Amazonas	Lábrea	LAB 2	30.61	-7.37822	-64.7383	2015-08-10	GCTACGCTATATTCTG	SAMN11892977	1407679	35083	1178395	7905	302950	no
AM90-16	Amazonas	Lábrea	LAB 2	30.61	-7.37822	-64.7383	2015-08-10	GCTACGCTACTACGCG	SAMN11892978	7128926	338191	5715196	39106	1375203	yes	3879	74.7285
AM90-22	Amazonas	Lábrea	LAB 2	30.61	-7.37822	-64.7383	2015-08-10	CGAGGCTGCCTCATGC	SAMN11892979	4487787	411626	2391684	25504	333904	yes	3349	19.3449
AM90-23	Amazonas	Lábrea	LAB 2	30.61	-7.37822	-64.7383	2015-08-10	CGAGGCTGCTCGATAA	SAMN11892980	5351331	210209	4424289	36543	1342966	yes	4116	65.8112
AM91-5	Amazonas	Lábrea	LAB 2	30.61	-7.37822	-64.7383	2015-08-10	CGAGGCTGTTAATATC	SAMN11892981	3968652	208918	2920357	35439	903999	yes	3778	50.2671
AM91-9	Amazonas	Lábrea	LAB 2	30.61	-7.37822	-64.7383	2015-08-10	CGAGGCTGTCTATCGG	SAMN11892982	3605262	177050	2700721	33735	887699	yes	3824	49.1221
AM92-5	Amazonas	Lábrea	LAB 2	30.61	-7.37822	-64.7383	2015-08-10	CGAGGCTGGAGTTCTT	SAMN11892983	5150719	249990	4112031	36398	1120674	yes	3881	60.7055
AM93-10	Amazonas	Lábrea	LAB 2	30.61	-7.37822	-64.7383	2015-08-10	CGAGGCTGGTTAAGAT	SAMN11892984	3989653	198187	2921456	35317	946071	yes	3717	52.7094
AM93-7	Amazonas	Lábrea	LAB 2	30.61	-7.37822	-64.7383	2015-08-10	CGAGGCTGATATTCTG	SAMN11892985	4889789	259248	3796754	38604	1096799	yes	3989	57.2271
AM93-9	Amazonas	Lábrea	LAB 2	30.61	-7.37822	-64.7383	2015-08-10	CGAGGCTGACTACGCG	SAMN11892986	6357871	266123	5176892	37497	1361445	yes	3912	72.829
