# Supplementary material for: Minimal genetic differentiation of the malaria vector Nyssorhynchus darlingi associated with forest cover level in Amazonian Brazil
Source: PLoS One. 2019 Nov 14;14(11):e0225005. doi: 10.1371/journal.pone.0225005 (PMC6855485; doi:10.1371/journal.pone.0225005)
Supplement: S3 File — (XLSX) [file pone.0225005.s003.xlsx]

## Sheet: Sheet1
Sample ID	Associated Publication	Collection Date	Municipality	State/Department	Country	Latitude	Longitude
14CAH561	Prussing Malar J 2018	2014-05-16	Cahuide	Loreto	Peru	-4.23035	-73.4878
14LUP469	Prussing Malar J 2018	2014-03-12	Lupuna	Loreto	Peru	-3.74318	-73.3269
15CAH306	Prussing Malar J 2018	2015-05-19	Cahuide	Loreto	Peru	-4.23035	-73.4878
15LUP563	Prussing Malar J 2018	2015-04-29	Lupuna	Loreto	Peru	-3.74318	-73.3269
AC121-5	Chu manuscript submitted	2015-04-19	Cruzeiro do Sul	Acre	Brazil	-7.63788	-72.688
AC69-15	Chu manuscript submitted	2015-01-24	Acrelândia	Acre	Brazil	-9.92658	-66.9668
AM162-16	Chu manuscript submitted	2016-07-21	Humaitá	Amazonas	Brazil	-6.95604	-63.0903
AM198-11	Current paper	2017-07-14	Guajará	Amazonas	Brazil	-7.32828	-72.6375
AM268-3	Current paper	2017-11-13	São Gabriel da Cachoeira	Amazonas	Brazil	-0.113056	-67.0992
AM336-13	Current paper	2017-08-20	Presidente Figueiredo	Amazonas	Brazil	-1.51719	-60.2671
AM40-65	Current paper	2015-08-02	Lábrea	Amazonas	Brazil	-7.38667	-64.6664
AM61-1	Current paper	2015-08-05	Lábrea	Amazonas	Brazil	-7.49551	-64.6812
APR44	Chu manuscript submitted	2016-10-19	Manaus-Brasilierinho	Amazonas	Brazil	-3.028	-59.8988
ES20(3)102	Emerson PLOS ONE 2015	2007-10-23	Linhares	Espirito Santo	Brazil	-19.0834	-39.8844
PA111-2	Chu manuscript submitted	2016-04-24	Pacajá	Pará	Brazil	-3.5521	-50.2984
PR28(6)	Emerson PLOS ONE 2015	2007-05-04	Guaira	Parana	Brazil	-24.2715	-54.2906
RMO36	Chu manuscript submitted	2016-07-12	Machadinho D'Oeste	Rondônia	Brazil	-9.223	-62.2536
RPV18	Chu manuscript submitted	2016-07-14	Porto Velho	Rondônia	Brazil	-8.742	-63.9363
SJU3	Chu manuscript submitted	2016-05-23	Lake Juturnaiba	Rio de Janeiro	Brazil	-22.611	-42.3234
SJU9	Chu manuscript submitted	2016-05-23	Lake Juturnaiba	Rio de Janeiro	Brazil	-22.611	-42.3234
TLC53	Chu manuscript submitted	2016-02-01	Lagoa de Confusao	Tocantins	Brazil	-10.7	-49.6855
TLC77	Chu manuscript submitted	2016-03-25	Lagoa de Confusao	Tocantins	Brazil	-10.7	-49.6855
TPN3	Chu manuscript submitted	2016-02-05	Porto Nacional	Tocantins	Brazil	-11.796	-48.549
TPN9	Chu manuscript submitted	2016-03-18	Porto Nacional	Tocantins	Brazil	-11.796	-48.549
