# Supplementary material for: Minimal genetic differentiation of the malaria vector Nyssorhynchus darlingi associated with forest cover level in Amazonian Brazil
Source: PLoS One. 2019 Nov 14;14(11):e0225005. doi: 10.1371/journal.pone.0225005 (PMC6855485; doi:10.1371/journal.pone.0225005)
Supplement: S5 File — (STR) [file pone.0225005.s005.str]

		1732438_3	1732601_26	1732730_41	1732801_74	1732909_56	1732945_26	1732958_2	1732981_59	1733247_11	1733304_43	1733929_41	1734187_3	1734204_41	1734341_6	1734417_13	1735232_11	1735262_11	1735336_38	1735350_0	1735413_0	1735605_114	1735734_25	1735744_146	1735757_82	1735975_22	1736001_73	1736389_11	1736495_37	1736558_24	1736561_14	1736613_11	1736644_38	1736681_6	1736713_86	1736766_1	1737184_0	1737275_22	1737415_0	1737433_12	1737612_1	1737764_22	1737854_0	1737960_32	1737978_89	1738003_19	1738072_35	1738081_8	1738240_7
AC114_17	1	0	2	1	0	0	0	1	0	0	1	3	1	3	3	3	0	4	1	2	1	0	0	2	0	0	2	1	3	0	1	3	4	0	3	0	0	2	1	3	3	2	3	3	4	0	1	3	3
AC114_17	1	0	2	3	0	0	0	1	0	0	3	3	1	3	3	3	0	4	1	2	1	0	0	4	0	0	2	3	3	0	3	3	4	0	3	0	0	4	1	3	3	2	3	3	4	0	1	3	3
AC1_179	1	0	0	1	3	0	1	0	0	0	0	0	0	0	0	0	0	0	0	0	1	1	1	0	0	2	4	1	0	3	0	0	0	0	0	3	1	0	0	3	3	4	0	3	4	0	3	0	3
AC1_179	1	0	0	1	3	0	1	0	0	0	0	0	0	0	0	0	0	0	0	0	3	1	4	0	0	4	4	1	0	3	0	0	0	0	0	3	3	0	0	3	4	4	0	3	4	0	3	0	3
AC120_10	1	0	2	0	0	3	1	1	0	4	3	0	0	3	0	0	3	2	1	2	1	0	1	4	3	2	2	1	3	0	3	3	0	1	0	0	3	0	0	3	3	2	0	0	4	0	1	1	3
AC120_10	1	0	2	0	0	3	1	1	0	4	3	0	0	3	0	0	3	2	1	2	1	0	1	4	3	4	4	1	3	0	3	3	0	4	0	0	3	0	0	3	4	2	0	0	4	0	3	3	3
AC120_11	1	3	2	1	1	3	0	1	0	1	0	3	1	3	3	3	3	0	0	2	0	1	1	0	0	2	0	1	3	0	1	0	4	1	0	0	0	0	1	0	0	0	3	0	0	0	0	0	3
AC120_11	1	3	2	1	3	3	0	1	0	4	0	3	1	3	3	3	3	0	0	2	0	1	1	0	0	4	0	3	3	0	1	0	4	1	0	0	0	0	1	0	0	0	3	0	0	0	0	0	3
AC120_12	1	0	2	1	0	0	1	1	2	1	0	3	1	0	3	3	0	2	0	2	1	1	1	0	1	0	0	1	3	0	1	3	4	1	3	3	3	2	1	0	4	2	3	3	4	2	3	0	1
AC120_12	1	0	2	1	0	0	3	1	2	4	0	3	1	0	3	3	0	2	0	2	1	1	1	0	1	0	0	3	3	0	3	3	4	1	3	3	3	2	1	0	4	2	3	3	4	2	3	0	3
AC1_319	1	3	4	0	0	3	1	0	0	0	0	0	0	3	0	0	3	2	0	0	1	0	0	0	3	2	2	0	0	3	1	3	1	4	0	1	0	0	0	3	0	2	0	3	4	1	3	1	0
AC1_319	1	3	4	0	0	3	3	0	0	0	0	0	0	3	0	0	3	4	0	0	1	0	0	0	3	2	4	0	0	3	1	3	1	4	0	3	0	0	0	3	0	2	0	3	4	1	3	3	0
AC1_67	1	0	0	1	3	3	0	1	2	1	1	3	1	1	0	3	1	2	1	0	1	1	1	0	3	2	0	1	3	1	0	3	0	0	0	0	3	2	0	3	4	2	3	3	4	0	0	0	0
AC1_67	1	0	0	1	3	3	0	1	2	1	3	3	1	3	0	3	1	2	1	0	1	1	1	0	3	4	0	3	3	1	0	3	0	0	0	0	3	4	0	3	4	2	3	3	4	0	0	0	0
AC246_7	1	3	2	1	3	3	1	0	2	1	3	3	1	0	1	0	3	0	1	2	0	1	1	4	3	2	0	1	3	0	3	3	1	4	0	3	0	2	2	3	4	2	3	0	4	1	0	3	0
AC246_7	1	3	4	1	3	3	1	0	2	4	3	3	1	0	3	0	3	0	1	2	0	1	1	4	3	2	0	1	3	0	3	3	1	4	0	3	0	2	2	3	4	2	3	0	4	1	0	3	0
AC247_15	1	3	2	0	0	3	1	0	0	0	3	3	1	1	3	3	1	2	1	2	1	1	1	4	3	2	0	1	3	3	1	3	1	4	0	1	0	2	0	0	0	2	0	0	0	1	3	1	0
AC247_15	1	3	4	0	0	3	1	0	0	0	3	3	1	1	3	3	3	2	1	2	1	1	1	4	3	2	0	1	3	3	3	3	4	4	0	1	0	2	0	0	0	2	0	0	0	1	3	3	0
AC247_23	1	3	2	1	0	0	3	1	0	1	3	3	0	1	3	3	3	2	0	2	1	1	1	0	1	0	0	1	3	3	3	1	0	0	0	3	3	2	1	0	4	2	3	2	2	1	1	3	3
AC247_23	1	3	2	1	0	0	3	4	0	1	3	3	0	3	3	3	3	2	0	2	1	1	1	0	3	0	0	1	3	3	3	3	0	0	0	3	3	2	1	0	4	2	3	3	4	1	3	3	3
AC249_16	1	3	0	1	0	0	1	1	0	1	0	3	1	3	0	3	1	2	0	2	1	0	1	2	0	0	2	1	0	3	0	3	4	1	3	3	0	2	1	0	0	4	0	0	2	1	0	3	3
AC249_16	1	3	0	1	0	0	1	4	0	1	0	3	1	3	0	3	3	2	0	2	1	0	1	4	0	0	4	3	0	3	0	3	4	1	3	3	0	2	1	0	0	4	0	0	4	1	0	3	3
AC249_7	1	3	2	1	1	3	0	1	2	1	3	3	1	3	0	3	0	0	0	0	0	1	1	2	3	4	2	3	0	3	1	0	0	0	3	0	3	2	0	0	4	0	3	0	2	1	0	3	0
AC249_7	1	3	4	1	3	3	0	1	2	1	3	3	1	3	0	3	0	0	0	0	0	1	1	4	3	4	4	3	0	3	1	0	0	0	3	0	3	2	0	0	4	0	3	0	4	1	0	3	0
AC250_2	1	3	2	0	3	3	1	1	2	1	0	3	1	1	0	3	1	2	1	0	1	1	1	4	0	2	0	1	3	1	1	3	1	1	0	3	3	0	1	0	4	0	3	2	4	1	0	3	3
AC250_2	1	3	4	0	3	3	1	1	2	1	0	3	1	1	0	3	1	2	1	0	1	1	1	4	0	2	0	1	3	3	3	3	1	4	0	3	3	0	1	0	4	0	3	2	4	1	0	3	3
AC250_3	1	0	2	0	3	0	0	1	2	1	3	3	1	1	3	3	1	2	1	2	1	1	1	4	0	2	0	1	3	3	1	0	0	0	0	1	3	2	0	3	0	2	3	0	4	0	0	1	3
AC250_3	1	0	4	0	3	0	0	1	2	4	3	3	1	3	3	3	1	2	1	4	1	1	1	4	0	2	0	1	3	3	3	0	0	0	0	1	3	4	0	3	0	2	3	0	4	0	0	3	3
AC251_25	1	0	2	1	3	0	1	0	0	1	0	3	1	1	1	3	1	2	1	2	1	1	1	2	0	0	0	1	0	0	1	3	4	1	3	1	0	2	2	0	3	4	3	0	4	2	1	1	3
AC251_25	1	0	2	1	3	0	3	0	0	1	0	3	1	3	1	3	3	2	1	4	1	1	1	4	0	0	0	1	0	0	1	3	4	4	3	1	0	2	2	0	3	4	3	0	4	2	3	3	3
AC251_6	1	1	2	1	3	3	1	1	2	1	3	0	1	3	0	1	1	2	0	2	0	1	1	0	1	2	2	1	3	0	1	3	1	4	0	0	3	2	0	3	4	0	0	0	4	1	1	0	3
AC251_6	1	3	2	1	3	3	1	1	2	4	3	0	3	3	0	3	1	2	0	2	0	1	1	0	3	2	4	1	3	0	3	3	1	4	0	0	3	2	0	3	4	0	0	0	4	1	3	0	3
AC460_16	1	0	2	0	0	3	0	0	0	4	0	3	0	0	0	0	0	2	1	2	0	1	1	0	3	0	0	1	0	1	0	0	0	0	0	0	0	0	1	3	4	0	3	0	0	1	0	0	3
AC460_16	1	0	2	0	0	3	0	0	0	4	0	3	0	0	0	0	0	2	1	2	0	1	1	0	3	0	0	1	0	3	0	0	0	0	0	0	0	0	2	3	4	0	3	0	0	1	0	0	3
AC461_25	1	0	2	0	3	3	0	1	2	1	0	0	1	0	0	3	1	0	0	0	1	1	1	0	0	0	0	1	3	3	0	0	4	1	3	0	0	2	0	1	0	2	3	3	0	0	3	1	1
AC461_25	1	0	4	0	3	3	0	1	2	1	0	0	1	0	0	3	1	0	0	0	1	1	1	0	0	0	0	1	3	3	0	0	4	1	3	0	0	4	0	3	0	2	3	3	0	0	3	3	1
AC461_51	1	1	2	1	0	3	0	1	2	0	0	3	1	1	1	1	3	0	0	2	0	0	1	4	0	4	0	0	3	1	0	0	0	1	0	0	1	0	1	0	0	2	3	0	0	0	0	1	0
AC461_51	1	3	2	1	0	3	0	1	2	0	0	3	1	3	3	3	3	0	0	2	0	0	1	4	0	4	0	0	3	3	0	0	0	1	0	0	3	0	1	0	0	2	3	0	0	0	0	1	0
AC462_82	1	3	0	0	0	0	0	1	2	1	3	0	0	0	0	3	0	0	4	0	1	1	1	4	0	0	4	1	3	0	0	0	0	1	0	0	0	0	1	3	3	2	0	0	0	2	0	0	0
AC462_82	1	3	0	0	0	0	0	1	2	4	3	0	0	0	0	3	0	0	4	0	3	1	1	4	0	0	4	1	3	0	0	0	0	4	0	0	0	0	1	3	3	4	0	0	0	2	0	0	0
AC462_84	1	3	2	1	0	3	0	1	2	1	0	0	0	0	1	0	0	2	1	0	1	1	1	0	0	2	4	3	0	3	0	0	0	1	3	1	3	2	0	0	3	4	0	0	0	2	3	0	0
AC462_84	1	3	4	1	0	3	0	4	2	1	0	0	0	0	1	0	0	2	1	0	1	1	1	0	0	4	4	3	0	3	0	0	0	4	4	1	3	2	0	0	3	4	0	0	0	2	3	0	0
AC465_2	1	3	2	1	0	3	1	1	0	1	3	3	1	1	3	3	1	2	1	2	1	1	1	4	1	2	4	1	3	3	1	3	4	1	4	1	3	2	2	3	4	2	3	3	4	0	3	0	3
AC465_2	1	3	4	1	0	3	3	1	0	1	3	3	1	3	3	3	3	2	1	2	1	1	1	4	3	4	4	1	3	3	1	3	4	4	4	3	3	2	2	3	4	2	3	3	4	0	3	0	3
AC465_4	1	0	0	1	3	3	1	0	2	1	3	3	1	1	3	0	1	2	1	2	1	1	1	4	1	2	0	1	3	3	1	0	4	1	4	1	3	2	2	3	0	2	3	3	4	1	0	1	3
AC465_4	1	0	0	1	3	3	1	0	2	4	3	3	1	3	3	0	3	2	1	2	1	1	1	4	3	4	0	1	3	3	1	0	4	4	4	3	3	2	2	3	0	2	3	3	4	1	0	3	3
AC465_6	1	1	0	0	3	3	0	1	0	0	3	3	0	0	3	3	0	0	0	0	0	1	1	0	3	4	4	0	0	0	0	3	0	1	3	1	0	0	0	0	3	0	0	0	4	1	3	0	3
AC465_6	1	1	0	0	3	3	0	1	0	0	3	3	0	0	3	3	0	0	0	0	0	1	1	0	3	4	4	0	0	0	0	3	0	1	3	3	0	0	0	0	4	0	0	0	4	1	3	0	3
AC465_8	1	3	0	1	0	3	1	1	0	1	3	3	1	0	0	3	1	2	1	2	1	1	1	4	1	2	2	1	3	3	0	3	1	4	0	3	1	2	1	0	3	0	0	0	4	1	0	0	3
AC465_8	1	3	0	1	0	3	1	1	0	1	3	3	1	0	0	3	3	2	1	2	1	1	1	4	1	2	2	1	3	3	0	3	1	4	0	3	3	2	2	0	3	0	0	0	4	1	0	0	3
AC483_3	1	0	2	0	3	3	1	0	2	0	3	3	1	1	3	3	0	0	1	2	1	1	1	2	3	2	4	0	3	0	1	3	4	4	3	3	0	0	2	3	3	2	3	3	4	1	3	1	3
AC483_3	1	0	2	0	3	3	1	0	2	0	3	3	1	3	3	3	0	0	1	2	1	1	1	4	3	2	4	0	3	0	3	3	4	4	3	3	0	0	2	3	4	2	3	3	4	1	3	3	3
AC483_7	1	3	2	1	3	0	0	0	2	1	3	0	1	1	3	0	0	0	0	0	1	1	1	2	3	2	4	1	0	0	0	3	0	1	0	1	3	2	0	3	0	2	3	0	2	0	0	0	0
AC483_7	1	3	2	1	3	0	0	0	2	1	3	0	1	3	3	0	0	0	0	0	1	1	1	4	3	4	4	3	0	0	0	3	0	4	0	1	3	2	0	3	0	2	3	0	4	0	0	0	0
AC484_1	1	3	2	1	3	3	1	0	0	1	3	3	1	0	1	3	3	2	1	2	1	1	1	0	3	2	4	1	3	3	0	0	4	1	0	3	3	0	0	3	3	4	3	0	2	1	3	3	0
AC484_1	1	3	2	3	3	3	1	0	0	1	3	3	1	0	1	3	3	2	1	2	1	1	1	0	3	4	4	3	3	3	0	0	4	1	0	3	3	0	0	3	4	4	3	0	4	1	3	3	0
AC484_2	1	3	0	0	3	3	0	1	2	0	0	0	0	3	0	3	0	0	0	0	0	1	0	0	0	0	0	0	0	3	0	0	0	0	3	0	0	0	0	3	0	0	3	3	4	0	0	0	0
AC484_2	1	3	0	0	3	3	0	1	2	0	0	0	0	3	0	3	0	0	0	0	0	1	0	0	0	0	0	0	0	3	0	0	0	0	3	0	0	0	0	3	0	0	3	3	4	0	0	0	0
AC484_3	1	1	2	1	3	3	1	1	2	1	3	3	1	1	0	0	1	2	1	2	1	0	1	2	3	4	2	1	3	1	0	1	4	1	3	0	0	2	1	3	3	2	3	2	4	1	0	3	3
AC484_3	1	3	2	1	3	3	1	1	2	4	3	3	1	3	0	0	1	2	1	4	1	0	1	4	3	4	4	1	3	3	0	3	4	4	3	0	0	4	2	3	4	2	3	3	4	2	0	3	3
AC484_5	1	0	2	1	0	0	1	1	0	0	3	0	1	0	3	1	3	2	1	2	1	1	1	4	3	4	4	1	3	0	3	3	4	1	0	3	3	0	0	3	3	2	3	2	0	1	0	3	0
AC484_5	1	0	2	1	0	0	1	1	0	0	3	0	1	0	3	3	3	2	1	2	1	4	1	4	3	4	4	3	3	0	3	3	4	1	0	3	3	0	0	3	4	2	3	2	0	1	0	3	0
AC484_6	1	0	2	1	1	3	0	0	0	0	0	3	0	0	1	3	3	2	0	0	1	1	1	2	3	4	4	3	0	0	3	3	1	1	3	3	3	2	1	0	0	0	0	2	2	1	3	0	3
AC484_6	1	0	2	1	3	3	0	0	0	0	0	3	0	0	3	3	3	2	0	0	1	1	1	4	3	4	4	3	0	0	3	3	1	1	3	3	3	2	1	0	0	0	0	2	4	1	3	0	3
AC484_7	1	3	2	1	1	3	3	1	0	0	0	3	0	3	0	3	0	2	0	0	0	1	1	2	1	0	0	1	3	0	3	3	1	1	3	3	1	2	1	3	0	0	3	2	0	0	3	3	0
AC484_7	1	3	2	1	3	3	3	1	0	0	0	3	0	3	0	3	0	2	0	0	0	1	1	4	3	0	0	3	3	0	3	3	1	4	3	3	1	2	2	3	0	0	3	3	0	0	3	3	0
AC484_8	1	0	2	1	3	3	1	1	0	1	3	1	1	3	1	0	0	2	1	2	1	1	1	2	0	2	2	0	3	0	1	1	4	4	3	0	3	2	2	3	4	2	3	2	2	2	3	0	0
AC484_8	1	0	2	1	3	3	1	4	0	4	3	3	1	3	3	0	0	2	4	2	3	1	1	4	0	4	4	0	3	0	3	3	4	4	3	0	3	4	2	3	4	2	3	3	4	2	3	0	0
AC485_2	1	0	2	1	3	3	0	0	2	0	3	3	1	3	3	3	0	0	1	4	1	1	1	2	1	2	2	1	3	0	0	3	0	1	0	3	0	2	0	3	0	0	0	0	4	1	0	3	3
AC485_2	1	0	4	3	3	3	0	0	2	0	3	3	1	3	3	3	0	0	1	4	1	1	1	4	1	2	2	1	3	0	0	3	0	4	0	3	0	2	0	3	0	0	0	0	4	1	0	3	3
AC485_3	1	1	2	1	3	0	0	1	2	4	0	3	1	0	3	3	0	2	1	2	1	1	1	2	0	0	2	0	3	0	1	3	4	1	3	3	3	0	1	3	0	4	0	3	0	2	0	3	0
AC485_3	1	3	2	1	3	0	0	1	2	4	0	3	1	0	3	3	0	2	1	2	1	1	1	4	0	0	2	0	3	0	3	3	4	4	3	3	3	0	1	3	0	4	0	3	0	2	0	3	0
AC486_2	1	0	2	0	3	0	1	0	2	1	3	3	1	0	0	3	3	0	1	2	0	1	0	4	0	2	0	1	0	0	1	0	4	1	0	0	3	2	1	0	0	0	3	0	4	0	3	0	3
AC486_2	1	0	2	0	3	0	3	0	2	4	3	3	1	0	0	3	3	0	4	2	0	1	0	4	0	4	0	3	0	0	3	0	4	1	0	0	3	2	1	0	0	0	3	0	4	0	3	0	3
AM197_6	1	0	2	0	3	0	1	0	2	1	3	3	1	0	3	3	3	2	1	2	0	1	1	0	1	0	2	1	3	3	0	1	0	1	3	3	3	0	2	3	4	2	0	3	4	0	1	1	3
AM197_6	1	0	2	0	3	0	1	0	2	4	3	3	1	0	3	3	3	2	1	2	0	1	1	0	3	0	4	1	3	3	0	3	0	4	4	3	3	0	2	3	4	2	0	3	4	0	3	1	3
AM198_11	1	3	2	0	0	3	1	4	2	1	3	3	0	3	1	3	0	2	0	2	0	0	1	4	1	4	4	1	3	3	1	3	4	1	3	3	3	2	1	1	3	2	3	3	0	1	3	1	3
AM198_11	1	3	2	0	0	3	1	4	2	1	3	3	0	3	3	3	0	4	0	2	0	0	1	4	3	4	4	3	3	3	3	3	4	1	4	3	3	2	1	1	4	2	3	3	0	2	3	3	3
AM199_10	1	0	2	0	3	0	0	1	2	0	3	0	0	0	0	3	0	0	0	0	0	1	1	4	3	4	4	1	3	1	3	0	0	1	0	0	3	2	0	0	0	2	0	0	0	1	1	3	0
AM199_10	1	0	2	0	3	0	0	1	2	0	3	0	0	0	0	3	0	0	0	0	0	4	1	4	3	4	4	1	3	1	3	0	0	1	0	0	3	2	0	0	0	2	0	0	0	1	3	3	0
AM199_12	1	3	2	1	3	3	1	1	2	1	0	3	0	3	3	1	3	2	1	2	1	0	1	2	1	0	4	1	3	1	3	0	4	1	3	0	3	2	1	3	3	2	3	3	4	1	0	3	0
AM199_12	1	3	2	1	3	3	1	1	2	4	0	3	0	3	3	3	3	2	1	2	1	0	1	4	3	0	4	1	3	3	3	0	4	4	3	0	3	2	1	3	4	2	3	3	4	1	0	3	0
AM199_15	1	1	0	0	0	0	1	1	0	4	3	0	1	0	3	0	3	2	1	0	1	1	1	0	0	0	0	0	0	0	0	3	0	1	3	3	3	0	0	3	0	0	3	2	0	1	1	3	0
AM199_15	1	1	0	0	0	0	3	1	0	4	3	0	1	0	3	0	3	2	1	0	1	1	1	0	0	0	0	0	0	0	0	3	0	1	3	3	3	0	0	3	0	0	3	2	0	1	3	3	0
AM199_17	1	3	4	0	3	3	0	1	0	1	0	3	1	0	3	3	1	2	0	0	0	1	0	0	1	2	0	1	3	3	0	0	0	1	3	3	3	0	2	3	3	0	3	3	0	0	3	3	1
AM199_17	1	3	4	0	3	3	0	1	0	4	0	3	1	0	3	3	1	2	0	0	0	1	0	0	3	2	0	1	3	3	0	0	0	4	3	3	3	0	2	3	4	0	3	3	0	0	3	3	3
AM199_20	1	0	4	1	3	3	1	1	2	1	0	0	1	1	3	1	3	2	0	2	1	1	0	0	3	2	2	1	3	1	3	3	1	0	0	3	3	2	1	3	0	2	3	0	0	1	1	0	0
AM199_20	1	0	4	1	3	3	1	1	2	4	0	0	1	3	3	3	3	2	0	2	1	4	0	0	3	4	4	1	3	3	3	3	1	0	0	3	3	2	2	3	0	2	3	0	0	1	3	0	0
AM199_6	1	3	2	1	0	3	0	1	0	0	3	3	1	1	3	3	0	0	0	2	0	1	1	0	3	0	0	1	0	0	0	0	0	0	3	0	3	2	0	0	4	0	0	0	4	0	3	3	3
AM199_6	1	3	2	1	0	3	0	1	0	0	3	3	1	3	3	3	0	0	0	2	0	1	1	0	3	0	0	1	0	0	0	0	0	0	3	0	3	4	0	0	4	0	0	0	4	0	3	3	3
AM199_7	1	0	0	1	3	3	0	0	2	0	0	0	1	0	3	1	3	2	1	2	1	0	1	0	0	0	2	1	0	1	3	3	1	1	0	3	0	2	1	3	0	2	3	0	0	1	0	3	0
AM199_7	1	0	0	1	3	3	0	0	2	0	0	0	1	0	3	1	3	2	1	2	1	0	1	0	0	0	4	1	0	3	3	3	4	4	0	3	0	2	1	3	0	2	3	0	0	1	0	3	0
AM202_2	1	0	2	1	3	3	1	1	2	1	3	3	1	0	1	0	0	0	1	2	0	1	1	0	1	2	4	1	0	3	3	1	0	1	3	3	0	2	0	0	4	0	3	2	4	1	1	0	3
AM202_2	1	0	2	1	3	3	1	1	2	4	3	3	1	0	3	0	0	0	1	2	0	1	1	0	3	4	4	3	0	3	3	3	0	4	3	3	0	2	0	0	4	0	3	3	4	1	3	0	3
AM202_3	1	0	2	1	3	3	1	1	2	0	0	3	1	1	3	0	0	2	0	2	0	1	1	4	1	0	0	1	3	0	0	0	0	1	0	3	3	0	0	3	3	2	3	0	4	0	0	3	0
AM202_3	1	0	4	1	3	3	1	1	2	0	0	3	1	3	3	0	0	2	0	2	0	1	1	4	3	0	0	3	3	0	0	0	0	4	0	3	3	0	0	3	3	2	3	0	4	0	0	3	0
AM202_4	1	3	2	0	3	0	0	0	0	0	3	1	1	0	1	3	3	2	1	2	1	0	1	4	0	2	4	1	3	3	1	3	1	1	0	1	3	0	0	0	3	2	0	0	4	1	0	0	3
AM202_4	1	3	2	0	3	0	0	0	0	0	3	1	1	0	1	3	3	2	1	4	1	0	1	4	0	4	4	3	3	3	3	3	4	4	0	3	3	0	0	0	3	4	0	0	4	2	0	0	3
AM202_5	1	1	2	0	0	0	1	0	2	4	3	3	1	3	0	0	0	2	1	2	0	1	1	2	3	4	2	0	3	0	3	1	1	0	3	3	3	0	2	3	4	2	3	3	4	1	3	1	1
AM202_5	1	1	2	0	0	0	1	0	2	4	3	3	3	3	0	0	0	2	1	2	0	1	1	4	3	4	2	0	3	0	3	3	4	0	3	3	3	0	2	3	4	2	3	3	4	2	3	3	3
AM202_6	1	1	0	0	0	3	0	1	2	1	3	0	1	1	0	0	0	0	0	2	0	0	1	0	3	4	4	1	0	1	0	3	0	1	3	3	0	0	0	3	3	2	0	2	0	0	0	1	0
AM202_6	1	1	0	0	0	3	0	1	2	4	3	0	1	3	0	0	0	0	0	2	0	0	1	0	3	4	4	3	0	1	0	3	0	1	3	3	0	0	0	3	3	2	0	3	0	0	0	3	0
AM245_11	2	3	2	1	3	0	0	0	0	1	3	3	0	1	1	0	3	2	0	2	0	1	1	4	1	4	4	1	0	0	1	0	4	1	0	3	1	0	1	3	4	0	1	3	4	1	1	3	3
AM245_11	2	3	2	1	3	0	0	0	0	4	3	3	0	3	3	0	3	2	0	2	0	1	1	4	3	4	4	1	0	0	3	0	4	4	0	3	3	0	1	3	4	0	3	3	4	1	3	3	3
AM245_12	2	3	2	1	3	3	1	1	2	1	3	3	1	3	3	3	3	2	1	2	1	1	1	2	3	2	2	0	3	3	3	0	4	1	0	3	1	2	2	3	4	2	3	2	4	1	0	3	3
AM245_12	2	3	4	1	3	3	1	1	2	4	3	3	1	3	3	3	3	2	1	2	1	1	1	4	3	4	4	0	3	3	3	0	4	4	0	3	3	2	2	3	4	2	3	3	4	1	0	3	3
AM246_6	2	3	2	1	3	3	1	1	2	1	3	3	1	1	1	3	0	2	0	0	1	1	1	4	1	2	2	0	0	0	1	1	4	0	3	1	1	2	0	0	0	2	3	3	0	0	1	3	3
AM246_6	2	3	2	1	3	3	3	1	4	1	3	3	1	3	1	3	0	2	0	0	1	1	1	4	1	4	4	0	0	0	3	3	4	0	3	3	3	2	0	0	0	2	3	3	0	0	3	3	3
AM246_9	2	3	2	0	0	0	1	1	0	0	1	0	1	0	0	3	3	2	1	0	1	1	1	4	0	4	4	1	0	1	3	3	4	0	0	0	0	2	1	0	4	2	1	0	0	1	3	3	3
AM246_9	2	3	4	0	0	0	1	1	0	0	1	0	1	0	0	3	3	2	1	0	1	1	1	4	0	4	4	1	0	3	3	3	4	0	0	0	0	2	2	0	4	2	3	0	0	1	3	3	3
AM249_1	2	1	2	1	0	3	1	0	2	4	3	3	1	0	3	3	3	2	1	2	1	1	1	4	1	0	0	1	3	3	0	3	4	4	3	1	3	0	1	3	3	2	3	0	4	1	0	1	3
AM249_1	2	3	2	1	0	3	1	0	2	4	3	3	1	0	3	3	3	2	1	2	1	1	1	4	1	0	0	1	3	3	0	3	4	4	3	1	3	0	2	3	4	2	3	0	4	1	0	3	3
AM249_2	2	0	2	0	0	3	0	1	2	0	3	3	0	0	0	3	0	2	1	0	1	1	1	2	3	4	2	1	0	3	0	1	0	4	3	3	3	2	2	0	4	0	0	0	4	1	3	3	3
AM249_2	2	0	2	0	0	3	0	1	2	0	3	3	0	0	0	3	0	2	1	0	1	1	1	4	3	4	4	1	0	3	0	3	0	4	3	3	3	2	2	0	4	0	0	0	4	1	3	3	3
AM249_3	2	3	2	0	3	3	1	1	2	0	3	1	1	0	0	0	3	2	1	2	1	1	1	2	0	2	2	1	3	3	1	3	4	0	3	3	3	2	1	3	3	2	0	3	4	1	1	3	3
AM249_3	2	3	2	0	3	3	1	4	2	0	3	3	1	0	0	0	3	2	1	2	3	1	1	4	0	4	4	1	3	3	3	3	4	0	3	3	3	2	1	3	4	2	0	3	4	1	3	3	3
AM249_5	2	0	2	1	3	0	1	1	0	0	3	0	1	3	3	1	3	2	1	2	1	1	0	2	1	0	2	1	3	1	3	3	4	1	3	0	0	2	1	3	4	2	1	3	4	1	0	3	3
AM249_5	2	0	2	1	3	0	1	1	0	0	3	0	1	3	3	3	3	2	1	2	1	4	0	4	3	0	4	1	3	3	3	3	4	1	3	0	0	2	2	3	4	2	3	3	4	1	0	3	3
AM249_6	2	0	2	0	3	0	1	1	2	4	3	3	1	3	3	3	3	2	1	2	1	1	1	2	1	0	0	1	3	1	3	3	4	1	3	3	3	0	1	3	0	2	3	3	4	1	1	3	3
AM249_6	2	0	2	0	3	0	1	1	2	4	3	3	1	3	3	3	3	2	1	2	3	1	1	4	1	0	0	1	3	3	3	3	4	1	3	3	3	0	1	3	0	2	3	3	4	1	3	3	3
AM257_10	2	3	2	1	3	1	1	1	2	0	0	3	0	3	3	1	0	2	4	2	3	0	1	0	3	2	2	1	3	0	1	3	0	1	0	1	3	0	0	3	0	2	3	0	4	1	0	1	3
AM257_10	2	3	2	1	3	3	1	1	2	0	0	3	0	3	3	3	0	2	4	2	3	0	1	0	3	2	4	3	3	0	1	3	0	4	0	3	3	0	0	3	0	2	3	0	4	1	0	3	3
AM257_12	2	3	2	1	0	3	0	1	2	1	3	0	1	0	3	3	0	2	1	2	0	1	1	2	1	0	4	0	0	3	3	0	4	4	3	3	3	2	0	0	0	2	0	3	4	0	3	3	0
AM257_12	2	3	4	1	0	3	0	1	2	4	3	0	1	0	3	3	0	2	1	2	0	1	1	4	3	0	4	0	0	3	3	0	4	4	3	3	3	2	0	0	0	2	0	3	4	0	3	3	0
AM257_39	2	0	4	1	3	3	0	1	0	1	1	3	0	3	3	0	0	0	1	0	0	1	0	4	1	4	2	1	3	3	1	0	4	1	4	3	3	2	1	3	4	2	3	2	0	1	0	3	3
AM257_39	2	0	4	1	3	3	0	1	0	1	3	3	0	3	3	0	0	0	1	0	0	1	0	4	1	4	4	1	3	3	3	0	4	4	4	3	3	2	2	3	4	2	3	3	0	2	0	3	3
AM257_43	2	3	2	0	0	0	0	1	2	0	0	3	0	1	0	0	3	0	1	0	0	1	1	4	0	0	0	1	0	0	0	3	0	1	0	0	3	0	0	0	3	2	0	0	4	0	0	3	3
AM257_43	2	3	2	0	0	0	0	1	2	0	0	3	0	3	0	0	3	0	1	0	0	1	1	4	0	0	0	1	0	0	0	3	0	4	0	0	3	0	0	0	4	2	0	0	4	0	0	3	3
AM258_5	2	3	2	1	3	0	1	0	2	1	3	3	1	1	3	3	3	2	1	2	0	0	0	2	0	4	2	1	3	3	0	0	4	0	0	3	3	0	0	0	4	2	3	3	0	1	1	3	0
AM258_5	2	3	4	1	3	0	1	0	2	1	3	3	1	3	3	3	3	2	1	2	0	0	0	4	0	4	4	1	3	3	0	0	4	0	0	3	3	0	0	0	4	2	3	3	0	1	3	3	0
AM260_18	2	3	0	1	3	1	1	0	2	4	0	3	1	3	3	3	0	2	1	2	0	1	1	2	0	0	2	1	3	3	1	0	4	0	0	1	3	2	2	3	4	2	3	0	4	1	0	1	0
AM260_18	2	3	0	1	3	3	1	0	2	4	0	3	1	3	3	3	0	2	1	2	0	1	1	4	0	0	4	1	3	3	3	0	4	0	0	1	3	2	2	3	4	2	3	0	4	1	0	3	0
AM261_1	2	1	2	0	0	3	0	1	0	1	3	3	0	0	3	3	0	2	1	0	0	0	0	2	0	2	2	1	3	3	0	3	0	0	0	3	0	0	1	3	3	4	0	0	4	2	0	1	3
AM261_1	2	3	2	0	0	3	0	1	0	1	3	3	0	0	3	3	0	2	1	0	0	0	0	4	0	4	2	3	3	3	0	3	0	0	0	3	0	0	1	3	4	4	0	0	4	2	0	1	3
AM261_17	2	1	2	1	3	0	0	1	0	4	3	3	0	3	1	3	0	2	1	0	1	1	1	2	0	4	0	0	3	3	1	0	0	1	3	1	3	2	1	0	4	2	3	3	4	1	3	3	1
AM261_17	2	3	2	1	3	0	0	1	0	4	3	3	0	3	1	3	0	2	1	0	3	1	1	2	0	4	0	0	3	3	3	0	0	4	4	3	3	2	1	0	4	2	3	3	4	2	3	3	3
AM261_23	2	3	0	0	0	0	0	1	2	1	3	0	0	0	0	0	3	2	1	2	0	1	1	2	1	2	0	1	0	3	3	0	0	1	3	3	0	2	1	0	0	2	0	0	4	1	1	0	1
AM261_23	2	3	0	0	0	0	0	1	2	4	3	0	0	0	0	0	3	2	1	2	0	1	1	2	1	4	0	1	0	3	3	0	0	1	3	3	0	2	1	0	0	2	0	0	4	2	3	0	1
AM261_25	2	0	0	1	0	3	0	0	0	1	0	3	0	3	0	3	1	2	1	0	1	0	0	4	0	2	2	1	3	0	0	0	0	1	4	0	3	2	2	3	3	2	3	0	4	1	0	0	0
AM261_25	2	0	0	1	0	3	0	0	0	4	0	3	0	3	0	3	1	2	4	0	3	0	0	4	0	4	4	3	3	0	0	0	0	4	4	0	3	2	2	3	4	2	3	0	4	2	0	0	0
AM261_26	2	0	0	0	0	0	0	0	0	4	0	0	1	0	0	0	0	2	1	0	1	1	0	0	0	0	0	0	1	0	0	0	0	4	3	0	0	0	2	0	3	0	0	2	2	1	0	1	0
AM261_26	2	0	0	0	0	0	0	0	0	4	0	0	1	0	0	0	0	2	1	0	3	1	0	0	0	0	0	0	3	0	0	0	0	4	3	0	0	0	2	0	4	0	0	2	4	1	0	3	0
AM261_3	2	3	0	1	3	1	1	1	2	4	1	0	0	3	3	3	3	2	1	2	0	0	1	2	0	4	2	0	0	3	0	0	4	1	0	3	3	0	0	3	3	2	3	2	4	1	0	3	3
AM261_3	2	3	0	1	3	3	1	1	2	4	3	0	0	3	3	3	3	2	1	2	0	0	1	4	0	4	4	0	0	3	0	0	4	1	0	3	3	0	0	3	4	2	3	2	4	1	0	3	3
AM262_8	2	3	0	0	3	1	1	1	2	1	0	3	0	1	0	0	3	2	1	0	1	1	1	0	1	0	2	0	3	0	0	0	0	1	3	3	3	2	0	3	3	2	0	0	0	1	0	3	1
AM262_8	2	3	0	0	3	3	3	1	2	1	0	3	0	3	0	0	3	2	1	0	3	1	1	0	1	0	4	0	3	0	0	0	0	1	4	3	3	2	0	3	3	2	0	0	0	1	0	3	3
AM266_11	2	3	0	1	3	1	0	1	2	1	3	0	1	3	3	3	3	2	1	0	1	1	1	2	1	2	4	1	1	3	1	3	0	4	3	3	3	2	0	1	4	2	3	3	4	0	1	3	3
AM266_11	2	3	0	1	3	3	0	1	2	4	3	0	1	3	3	3	3	2	4	0	3	1	1	4	1	4	4	1	3	3	3	3	0	4	3	3	3	2	0	1	4	2	3	3	4	0	3	3	3
AM266_22	2	3	2	0	0	0	1	4	2	1	0	0	1	1	3	3	0	2	1	2	0	1	1	0	0	2	4	1	0	0	1	3	4	4	4	3	3	2	0	1	3	2	3	0	4	0	1	1	3
AM266_22	2	3	2	0	0	0	1	4	2	1	0	0	1	3	3	3	0	2	1	2	0	1	1	0	0	4	4	1	0	0	1	3	4	4	4	3	3	4	0	3	4	2	3	0	4	0	3	3	3
AM266_29	2	3	2	1	3	3	1	1	0	1	3	3	1	1	3	3	0	2	1	2	0	1	1	2	3	4	2	1	0	0	0	1	0	1	3	3	0	0	0	0	4	2	0	3	4	1	0	3	0
AM266_29	2	3	4	1	3	3	1	4	0	1	3	3	1	3	3	3	0	2	1	2	0	1	1	4	3	4	4	1	0	0	0	3	0	4	3	3	0	0	0	0	4	2	0	3	4	1	0	3	0
AM266_31	2	1	2	1	3	3	1	1	2	0	3	0	1	1	3	1	0	2	1	2	1	0	1	0	1	4	0	1	3	0	1	3	4	1	0	0	3	2	1	3	3	2	3	0	0	0	0	3	3
AM266_31	2	3	2	1	3	3	1	1	2	0	3	0	1	3	3	3	0	2	1	2	1	0	1	0	3	4	0	1	3	0	3	3	4	4	0	0	3	4	2	3	4	2	3	0	0	0	0	3	3
AM266_33	2	0	2	1	0	0	1	0	2	1	0	1	1	3	0	3	0	2	1	0	0	1	1	0	1	2	2	0	1	3	0	3	0	1	3	3	0	2	1	3	3	2	3	2	0	0	1	0	3
AM266_33	2	0	4	1	0	0	1	0	2	1	0	3	1	3	0	3	0	2	4	0	0	1	1	0	1	4	4	0	3	3	0	3	0	4	3	3	0	2	1	3	4	2	3	3	0	0	1	0	3
AM266_34	2	1	0	1	3	0	1	0	0	4	0	3	1	0	3	3	0	2	1	0	1	1	1	0	3	2	0	1	0	0	0	0	0	1	3	3	3	0	2	3	3	0	3	0	4	1	3	1	3
AM266_34	2	3	0	1	3	0	1	0	0	4	0	3	1	0	3	3	0	2	4	0	3	1	1	0	3	4	0	1	0	0	0	0	0	1	3	3	3	0	2	3	4	0	3	0	4	2	3	3	3
AM266_37	2	3	2	0	0	3	0	0	0	1	3	0	1	3	0	3	3	0	0	2	0	0	0	4	0	0	4	0	3	1	3	3	0	1	3	0	0	0	0	3	3	0	1	3	0	0	0	3	3
AM266_37	2	3	2	0	0	3	0	0	0	4	3	0	1	3	0	3	3	0	0	2	0	0	0	4	0	0	4	0	3	3	3	3	0	4	3	0	0	0	0	3	3	0	3	3	0	0	0	3	3
AM268_3	2	3	2	0	3	3	1	1	2	1	1	3	1	3	1	3	3	2	1	2	1	1	1	4	1	4	4	1	3	1	3	3	4	1	3	3	3	2	1	0	4	2	1	0	4	1	3	3	3
AM268_3	2	3	4	0	3	3	1	1	2	1	1	3	1	3	1	3	3	2	1	2	1	1	1	4	1	4	4	1	3	3	3	3	4	4	3	3	3	2	2	0	4	2	3	0	4	1	3	3	3
AM268_5	2	0	2	1	3	0	1	1	0	0	0	3	1	0	3	0	3	2	1	2	1	1	1	4	3	2	0	0	3	3	1	3	4	1	3	3	0	2	2	1	4	2	3	2	0	1	3	0	3
AM268_5	2	0	4	1	3	0	1	1	0	0	0	3	1	0	3	0	3	2	1	2	3	1	1	4	3	2	0	0	3	3	3	3	4	4	3	3	0	2	2	3	4	2	3	3	0	2	3	0	3
AM319_5	3	3	0	0	1	3	1	0	0	0	0	3	1	0	3	3	1	2	1	0	1	0	0	2	1	0	2	1	0	3	0	3	4	1	3	3	0	2	2	3	4	2	3	0	2	1	3	1	0
AM319_5	3	3	0	0	3	3	3	0	0	0	0	3	1	0	3	3	1	2	1	0	3	0	0	2	3	0	2	1	0	3	0	3	4	1	3	3	0	2	2	3	4	2	3	0	4	1	3	3	0
AM319_7	3	3	2	0	1	3	3	0	2	1	3	0	1	3	3	1	0	2	0	0	1	1	1	4	1	4	4	0	3	1	1	3	4	1	0	1	3	2	1	3	0	0	3	0	2	1	0	3	3
AM319_7	3	3	2	0	3	3	3	0	2	4	3	0	1	3	3	3	0	2	0	0	3	1	1	4	1	4	4	0	3	3	3	3	4	1	0	1	3	2	2	3	0	0	3	0	4	1	0	3	3
AM320_6	3	3	0	1	3	3	0	0	2	1	0	3	1	0	0	1	1	2	1	2	1	1	1	0	1	4	2	1	3	0	1	1	4	1	3	3	3	2	2	1	4	0	3	3	4	1	3	3	3
AM320_6	3	3	0	1	3	3	0	0	2	4	0	3	1	0	0	3	3	2	1	4	1	1	1	0	3	4	4	1	3	0	3	3	4	4	3	3	3	4	2	3	4	0	3	3	4	2	3	3	3
AM321_4	3	3	2	0	0	0	0	0	0	1	0	0	0	3	0	3	0	2	0	0	1	0	1	0	0	0	0	0	0	3	0	0	0	1	0	0	0	0	0	3	0	0	3	2	0	0	0	0	0
AM321_4	3	3	4	0	0	0	0	0	0	1	0	0	0	3	0	3	0	2	0	0	3	0	1	0	0	0	0	0	0	3	0	0	0	4	0	0	0	0	0	3	0	0	3	2	0	0	0	0	0
AM321_5	3	0	4	1	3	3	1	1	2	1	3	0	1	1	0	3	0	2	1	2	3	0	1	4	0	0	4	0	3	3	0	0	0	4	3	1	3	4	0	3	3	2	3	0	0	0	1	3	3
AM321_5	3	0	4	1	3	3	1	1	2	1	3	0	1	3	0	3	0	2	1	4	3	0	1	4	0	0	4	0	3	3	0	0	0	4	3	3	3	4	0	3	3	2	3	0	0	0	3	3	3
AM321_8	3	0	2	1	0	3	0	1	2	1	0	0	1	3	3	3	0	2	0	0	3	0	1	4	0	0	0	1	0	3	1	3	0	4	3	1	3	2	1	3	4	2	0	0	2	1	3	0	0
AM321_8	3	0	4	1	0	3	0	1	2	4	0	0	1	3	3	3	0	2	0	0	3	0	1	4	0	0	0	1	0	3	3	3	0	4	3	3	3	2	2	3	4	2	0	0	4	1	3	0	0
AM322_3	3	0	2	0	1	0	1	0	2	1	3	3	1	3	3	0	3	2	0	2	0	1	1	2	1	0	2	1	3	3	0	3	0	0	3	0	3	2	2	1	4	2	0	2	0	1	3	3	3
AM322_3	3	0	2	0	3	0	3	0	2	4	3	3	1	3	3	0	3	2	0	2	0	1	1	4	1	0	2	1	3	3	0	3	0	0	3	0	3	2	2	1	4	2	0	3	0	1	3	3	3
AM322_4	3	3	0	1	3	3	3	1	2	1	3	3	1	3	3	3	0	2	1	0	3	1	1	4	1	4	4	1	0	3	1	1	4	1	3	3	3	2	2	1	0	2	3	3	4	0	3	3	3
AM322_4	3	3	0	1	3	3	3	1	2	1	3	3	1	3	3	3	0	2	4	0	3	1	1	4	1	4	4	1	0	3	1	3	4	1	4	3	3	2	2	1	0	2	3	3	4	0	3	3	3
AM325_5	3	3	2	0	0	3	3	1	2	4	0	0	0	3	3	0	1	2	1	0	1	1	1	0	0	0	0	1	0	3	1	0	0	1	0	1	3	0	0	0	3	2	3	0	4	1	0	0	3
AM325_5	3	3	4	0	0	3	3	1	2	4	0	0	0	3	3	0	3	2	1	0	3	1	1	0	0	0	0	1	0	3	3	0	0	1	0	1	3	0	0	0	4	2	3	0	4	1	0	0	3
AM327_1	3	3	0	1	3	3	0	0	2	0	3	3	1	3	3	3	0	2	1	2	1	0	1	4	1	2	0	1	0	3	0	3	0	0	3	1	3	2	0	0	4	2	3	0	0	1	1	1	0
AM327_1	3	3	0	1	3	3	0	0	2	0	3	3	1	3	3	3	0	2	1	2	1	0	1	4	1	4	0	1	0	3	0	3	0	0	3	3	3	2	0	0	4	2	3	0	0	1	3	1	0
AM327_3	3	0	2	1	0	0	1	0	2	0	3	3	0	3	3	3	3	2	1	2	1	1	1	0	0	2	2	1	0	3	1	3	0	1	3	0	0	2	2	1	4	0	3	3	0	2	3	3	3
AM327_3	3	0	2	1	0	0	1	0	2	0	3	3	0	3	3	3	3	2	1	2	1	1	1	0	0	4	4	1	0	3	3	3	0	1	4	0	0	2	2	1	4	0	3	3	0	2	3	3	3
AM327_4	3	3	2	0	3	3	0	1	0	1	3	3	0	3	3	3	0	2	0	2	1	1	1	2	0	0	0	0	1	0	1	3	0	4	0	1	0	2	0	3	3	2	3	3	0	1	3	3	3
AM327_4	3	3	4	0	3	3	0	1	0	1	3	3	0	3	3	3	0	2	0	2	1	1	1	4	0	0	0	0	3	0	1	3	0	4	0	3	0	4	0	3	4	2	3	3	0	2	3	3	3
AM327_5	3	0	2	1	0	3	3	1	2	0	3	3	1	3	3	3	3	2	1	2	1	1	0	2	3	2	0	0	1	0	1	0	4	4	0	1	3	2	1	3	0	2	0	0	0	0	3	0	3
AM327_5	3	0	2	1	0	3	3	1	4	0	3	3	1	3	3	3	3	2	1	2	1	1	0	4	3	2	0	0	1	0	1	0	4	4	0	3	3	2	1	3	0	2	0	0	0	0	3	0	3
AM327_6	3	3	4	1	3	0	0	0	2	4	3	3	1	0	0	3	0	2	1	0	0	1	4	2	1	2	0	0	1	3	1	3	0	1	3	3	1	2	1	3	3	2	3	2	2	0	1	1	3
AM327_6	3	3	4	1	3	0	0	0	2	4	3	3	1	0	0	3	0	2	4	0	0	1	4	2	1	4	0	0	3	3	3	3	0	4	3	3	3	2	2	3	4	2	3	3	4	0	1	3	3
AM332_26	3	3	2	1	3	3	1	1	2	0	0	0	1	3	3	1	0	2	1	2	3	1	1	0	1	2	2	1	0	3	1	0	0	1	0	1	3	2	0	0	0	0	3	0	0	1	1	0	3
AM332_26	3	3	4	1	3	3	1	1	2	0	0	0	1	3	3	1	0	2	1	2	3	1	1	0	1	4	4	1	0	3	3	0	0	4	0	3	3	2	0	0	0	0	3	0	0	1	1	0	3
AM332_28	3	3	2	1	0	3	1	0	0	4	0	0	0	1	3	1	3	2	1	2	0	1	1	2	1	0	2	1	1	3	1	3	4	4	3	3	0	2	2	0	4	0	0	3	4	1	0	0	3
AM332_28	3	3	4	1	0	3	1	0	0	4	0	0	0	3	3	3	3	2	1	2	0	1	1	4	1	0	4	1	1	3	3	3	4	4	3	3	0	2	2	0	4	0	0	3	4	1	0	0	3
AM333_31	3	3	2	1	0	3	1	1	0	0	0	3	1	3	3	1	3	2	1	2	0	0	1	2	0	4	2	1	0	3	0	3	4	1	3	3	0	2	2	3	4	2	0	3	0	1	1	1	0
AM333_31	3	3	2	1	0	3	1	1	0	0	0	3	1	3	3	3	3	2	1	2	0	0	1	2	0	4	2	1	0	3	0	3	4	1	3	3	0	2	2	3	4	2	0	3	0	1	1	1	0
AM333_35	3	3	0	1	3	3	0	0	0	4	0	0	0	0	0	3	0	2	0	2	1	0	1	4	1	0	4	0	3	3	1	0	4	1	4	0	3	2	2	0	0	2	3	2	0	2	3	0	0
AM333_35	3	3	0	1	3	3	0	0	0	4	0	0	0	0	0	3	0	2	0	2	1	0	1	4	1	0	4	0	3	3	1	0	4	4	4	0	3	2	2	0	0	2	3	3	0	2	3	0	0
AM334_8	3	3	0	1	3	3	1	0	2	0	3	0	1	0	3	1	0	2	1	0	1	1	1	0	1	4	4	0	3	3	0	3	4	1	4	1	0	2	0	3	4	2	0	3	0	1	1	0	0
AM334_8	3	3	0	1	3	3	3	0	2	0	3	0	1	0	3	3	0	2	4	0	3	1	1	0	1	4	4	0	3	3	0	3	4	1	4	3	0	2	0	3	4	2	0	3	0	2	3	0	0
AM336_10	3	1	2	0	3	3	3	1	0	4	3	3	0	3	3	3	0	2	1	2	0	0	0	2	1	4	2	0	3	0	1	0	4	0	0	1	3	2	1	3	3	2	3	2	0	0	1	3	3
AM336_10	3	3	4	0	3	3	3	1	0	4	3	3	0	3	3	3	0	2	1	2	0	0	0	2	1	4	4	0	3	0	1	0	4	0	0	1	3	2	2	3	4	2	3	3	0	0	3	3	3
AM336_12	3	3	0	1	0	3	0	1	2	4	3	0	1	3	3	0	3	2	0	0	0	1	1	0	1	0	0	0	0	3	0	0	0	1	3	0	3	0	0	0	0	2	0	0	4	1	0	0	0
AM336_12	3	3	0	1	0	3	0	1	2	4	3	0	1	3	3	0	3	2	0	0	0	1	1	0	1	0	0	0	0	3	0	0	0	4	3	0	3	0	0	0	0	2	0	0	4	1	0	0	0
AM336_13	3	3	2	1	0	3	0	1	2	1	3	0	1	3	3	3	1	2	1	0	0	1	4	4	1	2	4	1	3	3	0	3	4	4	3	0	3	2	2	3	4	0	0	0	4	0	3	3	3
AM336_13	3	3	2	1	0	3	0	1	2	4	3	0	3	3	3	3	3	2	1	0	0	1	4	4	1	2	4	1	3	3	0	3	4	4	3	0	3	4	2	3	4	0	0	0	4	0	3	3	3
AM336_2	3	3	2	1	3	3	1	1	2	0	0	0	1	3	3	3	1	0	1	4	1	0	1	0	0	2	0	0	1	0	1	3	4	4	3	3	1	2	2	0	0	2	3	0	2	0	1	1	3
AM336_2	3	3	4	1	3	3	1	1	2	0	0	0	1	3	3	3	3	0	1	4	1	0	4	0	0	2	0	0	3	0	1	3	4	4	3	3	3	4	2	0	0	2	3	0	4	0	3	3	3
AM336_4	3	1	2	1	3	3	0	1	2	0	0	3	1	3	1	3	1	2	1	0	0	0	1	0	3	0	2	1	3	0	1	0	0	0	3	3	3	2	2	3	0	0	3	0	4	1	0	3	3
AM336_4	3	1	2	1	3	3	0	1	2	0	0	3	1	3	3	3	3	2	1	0	0	0	1	0	3	0	4	3	3	0	1	0	0	0	4	3	3	4	2	3	0	0	3	0	4	2	0	3	3
AM336_5	3	0	2	1	3	3	0	1	2	1	3	0	1	3	0	1	0	2	4	0	0	1	1	2	1	4	4	1	3	3	0	0	4	1	4	1	3	0	2	3	0	2	3	2	0	1	0	0	0
AM336_5	3	0	4	3	3	3	0	1	2	4	3	0	1	3	0	3	0	2	4	0	0	1	4	4	1	4	4	1	3	3	0	0	4	1	4	3	3	0	2	3	0	2	3	3	0	2	0	0	0
AM336_7	3	3	0	1	3	3	1	1	2	4	3	3	1	0	3	3	3	2	1	2	0	1	1	0	1	4	2	1	0	0	1	0	4	1	0	1	1	2	2	3	3	2	3	2	2	1	3	3	3
AM336_7	3	3	0	1	3	3	1	1	2	4	3	3	1	0	3	3	3	2	1	2	0	1	1	0	1	4	4	1	0	0	1	0	4	4	0	3	3	2	2	3	4	2	3	3	4	1	3	3	3
AM39_26	4	0	4	1	3	3	0	1	2	1	0	0	0	3	3	3	0	2	1	0	1	1	1	0	1	2	2	0	3	0	1	1	4	4	3	0	3	2	1	0	4	2	3	2	2	2	0	0	0
AM39_26	4	0	4	1	3	3	0	1	2	4	0	0	0	3	3	3	0	2	4	0	3	1	4	0	3	4	2	0	3	0	3	3	4	4	3	0	3	2	1	0	4	2	3	3	4	2	0	0	0
AM39_27	4	3	2	1	3	3	0	1	0	1	0	1	1	3	0	3	3	2	1	2	0	1	1	4	1	0	2	1	3	1	3	0	0	1	3	0	3	2	1	0	4	2	3	3	4	1	1	3	0
AM39_27	4	3	4	1	3	3	0	1	0	1	0	3	1	3	0	3	3	2	1	2	0	1	1	4	3	0	4	1	3	3	3	0	0	4	3	0	3	2	1	0	4	2	3	3	4	1	3	3	0
AM39_28	4	3	2	1	0	3	0	1	2	0	0	3	1	1	0	3	3	2	0	2	0	1	0	2	1	0	2	1	0	1	3	0	4	0	3	0	3	2	1	3	0	0	3	0	0	1	0	3	3
AM39_28	4	3	4	1	0	3	0	1	2	0	0	3	1	3	0	3	3	2	0	2	0	1	0	4	1	0	4	3	0	3	3	0	4	0	4	0	3	2	1	3	0	0	3	0	0	1	0	3	3
AM39_35	4	3	0	1	3	0	0	1	2	1	0	0	1	1	3	3	0	2	1	0	3	1	1	4	1	2	2	0	0	3	1	3	4	1	3	1	3	4	1	3	3	2	0	0	0	0	3	0	3
AM39_35	4	3	0	1	3	0	0	4	2	1	0	0	1	3	3	3	0	2	1	0	3	1	1	4	1	4	4	0	0	3	1	3	4	1	3	3	3	4	1	3	3	2	0	0	0	0	3	0	3
AM40_27	4	0	2	1	3	0	0	1	0	1	0	3	0	3	0	3	0	0	0	0	1	0	0	0	0	0	0	0	0	3	0	3	0	0	0	3	3	0	0	3	4	0	0	3	0	0	3	3	3
AM40_27	4	0	2	1	3	0	0	1	0	4	0	3	0	3	0	3	0	0	0	0	1	0	0	0	0	0	0	0	0	3	0	3	0	0	0	3	3	0	0	3	4	0	0	3	0	0	3	3	3
AM40_30	4	0	2	1	0	0	1	0	2	0	3	3	1	0	0	0	0	2	1	0	1	1	1	2	1	2	0	1	3	0	3	1	1	0	3	3	1	2	2	0	4	2	3	3	4	1	3	3	0
AM40_30	4	0	2	1	0	0	1	0	2	0	3	3	3	0	0	0	0	2	4	0	1	1	1	4	1	4	0	1	3	0	3	3	4	0	3	3	3	4	2	0	4	2	3	3	4	2	3	3	0
AM40_49	4	1	2	0	3	0	1	0	2	4	1	3	0	3	3	3	1	2	1	4	1	1	1	2	3	4	0	1	0	3	1	0	4	1	0	3	3	2	2	3	0	2	3	3	4	0	3	3	3
AM40_49	4	1	4	0	3	0	1	0	2	4	3	3	0	3	3	3	3	2	1	4	1	1	1	2	3	4	0	1	0	3	3	0	4	4	0	3	3	4	2	3	0	2	3	3	4	0	3	3	3
AM40_65	4	3	0	1	3	3	1	1	2	1	1	1	1	3	3	3	1	2	0	2	1	1	1	4	1	2	2	1	3	3	0	3	4	1	3	1	3	2	1	1	4	0	3	3	4	1	3	3	1
AM40_65	4	3	0	1	3	3	1	1	4	1	3	3	1	3	3	3	3	2	0	2	1	1	1	4	3	2	4	1	3	3	0	3	4	4	3	3	3	2	2	3	4	0	3	3	4	1	3	3	3
AM41_24	4	0	2	1	0	3	1	1	0	1	1	1	1	3	0	3	3	2	1	2	1	1	1	2	1	2	2	1	3	3	3	0	4	1	0	0	3	0	2	1	4	2	3	3	4	2	3	3	3
AM41_24	4	0	4	1	0	3	1	1	0	1	3	3	1	3	0	3	3	2	1	2	1	1	1	4	1	4	2	1	3	3	3	0	4	1	0	0	3	0	2	3	4	2	3	3	4	2	3	3	3
AM41_26	4	0	2	1	3	0	0	0	0	1	3	1	1	3	3	0	1	2	0	2	1	0	1	4	0	4	4	1	3	0	1	3	0	4	0	3	1	2	1	0	3	0	3	2	0	0	0	0	3
AM41_26	4	0	4	1	3	0	0	0	0	4	3	1	1	3	3	0	3	2	0	4	1	0	1	4	0	4	4	1	3	0	1	3	0	4	0	3	3	2	2	0	4	0	3	2	0	0	0	0	3
AM51_1	4	0	2	1	3	3	0	1	2	1	0	3	1	3	3	3	0	2	0	2	1	1	0	4	0	2	2	1	3	0	1	0	4	1	0	3	3	0	2	3	4	2	3	3	4	1	3	3	3
AM51_1	4	0	4	3	3	3	0	1	2	1	0	3	1	3	3	3	0	2	0	2	1	1	0	4	0	2	2	3	3	0	1	0	4	1	0	3	3	0	2	3	4	2	3	3	4	1	3	3	3
AM52_3	4	3	4	1	3	3	0	1	2	0	0	0	1	3	3	3	0	0	1	2	1	1	1	0	0	2	2	1	3	1	1	0	4	1	0	1	0	2	2	3	4	2	3	3	4	1	3	3	0
AM52_3	4	3	4	1	3	3	0	1	2	0	0	0	1	3	3	3	0	0	1	2	1	1	1	0	0	2	4	1	3	3	3	0	4	4	0	1	0	4	2	3	4	2	3	3	4	2	3	3	0
AM52_4	4	3	0	1	3	0	1	1	2	1	3	3	0	0	0	3	3	2	1	2	1	1	1	2	0	0	0	1	3	3	0	3	0	4	3	1	3	0	2	3	3	0	3	0	2	2	3	0	0
AM52_4	4	3	0	1	3	0	1	1	2	1	3	3	0	0	0	3	3	2	1	2	3	1	1	2	0	0	0	1	3	3	0	3	0	4	3	3	3	0	2	3	4	0	3	0	4	2	3	0	0
AM52_7	4	0	2	1	3	0	0	0	0	1	3	3	1	3	3	0	3	2	0	0	0	1	1	0	1	2	2	1	3	0	1	3	4	1	3	1	3	2	1	1	3	2	3	0	4	1	1	1	3
AM52_7	4	0	2	1	3	0	0	0	0	1	3	3	1	3	3	0	3	2	0	0	0	1	1	0	1	4	2	1	3	0	3	3	4	4	3	3	3	2	2	1	4	4	3	0	4	2	3	3	3
AM52_8	4	1	2	1	3	3	1	1	2	0	3	3	1	0	1	3	0	2	1	0	1	1	1	4	1	0	4	1	3	0	1	3	4	1	4	1	3	4	0	3	0	2	3	3	0	1	3	3	3
AM52_8	4	3	2	1	3	3	1	1	2	0	3	3	1	0	3	3	0	2	1	0	1	1	1	4	3	0	4	1	3	0	1	3	4	4	4	3	3	4	0	3	0	2	3	3	0	2	3	3	3
AM53_14	4	3	0	0	0	3	1	0	0	1	0	0	0	3	0	3	3	2	1	2	1	1	0	2	0	2	2	1	3	0	1	3	4	1	3	3	3	2	2	3	0	4	3	0	0	1	1	0	0
AM53_14	4	3	0	0	0	3	1	0	0	1	0	0	0	3	0	3	3	2	1	2	1	1	0	4	0	2	4	1	3	0	3	3	4	1	3	3	3	4	2	3	0	4	3	0	0	1	3	0	0
AM53_2	4	0	2	0	3	3	1	0	2	1	3	3	1	3	0	0	0	2	0	0	1	1	1	2	1	4	4	1	3	3	0	0	0	1	3	0	0	2	2	1	3	2	3	3	4	1	1	3	0
AM53_2	4	0	2	0	3	3	1	0	2	4	3	3	3	3	0	0	0	2	0	0	1	4	1	4	3	4	4	1	3	3	0	0	0	1	4	0	0	2	2	1	4	2	3	3	4	1	1	3	0
AM53_9	4	3	2	0	3	0	3	1	2	1	3	3	1	1	1	3	3	2	1	0	0	0	0	2	1	4	2	1	0	0	1	0	4	1	3	1	3	2	1	0	4	2	3	3	4	1	1	3	1
AM53_9	4	3	2	0	3	0	3	1	2	1	3	3	1	3	3	3	3	2	4	0	0	0	0	4	1	4	4	1	0	0	3	0	4	1	3	3	3	2	1	0	4	2	3	3	4	2	3	3	1
AM54_17	4	3	2	0	3	3	0	0	2	0	3	3	1	1	1	3	1	2	1	2	0	1	1	4	1	0	2	1	3	1	1	3	4	1	0	1	3	2	2	1	0	2	0	3	4	0	1	0	0
AM54_17	4	3	4	0	3	3	0	0	2	0	3	3	1	3	3	3	1	2	1	2	0	1	1	4	1	0	4	1	3	3	3	3	4	4	0	1	3	2	2	3	0	2	0	3	4	0	3	0	0
AM54_3	4	3	2	1	3	3	1	1	0	1	1	3	0	3	0	0	0	0	4	0	0	1	4	2	1	2	0	1	0	0	0	0	4	1	3	3	0	2	1	3	3	2	0	2	0	0	0	0	0
AM54_3	4	3	2	1	3	3	1	1	0	4	3	3	0	3	0	0	0	0	4	0	0	1	4	2	1	2	0	1	0	0	0	0	4	4	3	3	0	2	2	3	4	2	0	2	0	0	0	0	0
AM54_7	4	0	2	0	0	3	1	0	2	0	0	3	1	0	3	0	3	0	1	2	0	1	0	2	1	0	0	1	3	0	1	0	0	0	3	0	0	0	2	3	4	0	3	2	0	0	0	1	3
AM54_7	4	0	2	0	0	3	1	0	4	0	0	3	1	0	3	0	3	0	1	2	0	1	0	4	3	0	0	1	3	0	3	0	0	0	3	0	0	0	2	3	4	0	3	2	0	0	0	1	3
AM56_12	4	3	2	1	0	3	1	1	2	0	3	1	1	1	3	0	0	2	1	2	0	1	1	4	1	0	4	1	3	0	1	3	0	4	3	3	1	2	0	3	3	2	3	0	4	1	0	3	3
AM56_12	4	3	4	1	0	3	1	1	2	0	3	3	1	3	3	0	0	2	1	2	0	1	1	4	1	0	4	1	3	0	3	3	0	4	3	3	3	2	0	3	4	4	3	0	4	1	0	3	3
AM56_3	4	3	2	1	0	0	0	1	0	0	0	3	0	0	3	3	0	2	0	0	0	1	0	2	0	2	2	1	0	3	3	0	0	0	0	3	0	0	1	0	4	2	3	3	4	0	0	0	1
AM56_3	4	3	2	1	0	0	0	4	0	0	0	3	0	0	3	3	0	2	0	0	0	1	0	4	0	2	2	1	0	3	3	0	0	0	0	3	0	0	2	0	4	2	3	3	4	0	0	0	1
AM56_5	4	3	2	0	0	0	0	0	0	1	0	0	1	3	3	3	1	2	0	2	1	1	1	4	0	4	0	1	3	0	0	0	4	1	0	0	1	2	2	3	3	0	3	2	0	2	0	1	3
AM56_5	4	3	4	0	0	0	0	0	0	1	0	0	1	3	3	3	1	2	0	2	1	1	1	4	0	4	0	1	3	0	0	0	4	1	0	0	3	2	2	3	4	0	3	2	0	2	0	3	3
AM59_15	4	0	2	1	0	3	1	1	4	1	3	3	1	3	0	0	3	2	1	2	1	1	0	0	1	0	2	1	3	0	3	1	4	1	3	0	3	2	2	1	4	2	3	3	0	0	1	0	0
AM59_15	4	0	2	1	0	3	1	1	4	1	3	3	1	3	0	0	3	2	1	4	1	1	0	0	1	0	4	1	3	0	3	3	4	4	3	0	3	2	2	1	4	2	3	3	0	0	3	0	0
AM60_13	4	3	0	0	3	1	1	1	2	4	0	1	1	3	0	3	1	0	1	2	1	1	1	0	1	0	2	1	3	3	1	3	4	0	0	3	3	2	2	1	4	2	3	3	0	1	0	3	3
AM60_13	4	3	0	0	3	3	1	1	2	4	0	3	1	3	0	3	3	0	1	2	1	1	1	0	3	0	2	1	3	3	1	3	4	0	0	3	3	2	2	1	4	2	3	3	0	2	0	3	3
AM60_8	4	0	2	1	3	3	3	0	2	1	0	3	1	3	3	0	3	2	1	0	1	1	1	2	1	2	2	1	3	3	3	0	4	1	0	3	3	2	2	1	4	2	0	3	4	0	1	3	3
AM60_8	4	0	4	3	3	3	3	0	2	1	0	3	1	3	3	0	3	2	1	0	1	1	1	4	3	4	2	1	3	3	3	0	4	4	0	3	3	2	2	3	4	2	0	3	4	0	3	3	3
AM61_1	4	1	0	1	3	3	1	1	2	0	3	3	1	3	3	3	3	2	1	0	1	1	1	2	0	4	0	1	0	3	3	0	4	0	3	3	3	2	2	1	3	0	3	2	2	2	3	1	3
AM61_1	4	3	0	1	3	3	1	1	2	0	3	3	1	3	3	3	3	2	4	0	3	1	1	4	0	4	0	3	0	3	3	0	4	0	4	3	3	4	2	3	3	0	3	2	4	2	3	3	3
AM62_12	4	0	2	1	0	3	1	1	0	0	0	3	1	3	3	0	1	2	1	2	1	1	0	4	0	2	2	1	3	3	0	3	0	1	3	3	3	2	0	3	0	2	3	0	0	1	0	1	3
AM62_12	4	0	2	1	0	3	3	1	0	0	0	3	1	3	3	0	3	2	1	4	1	1	0	4	0	2	2	1	3	3	0	3	0	4	3	3	3	2	0	3	0	2	3	0	0	1	0	3	3
AM62_7	4	3	4	1	0	3	1	1	2	0	3	1	1	3	3	3	1	2	1	2	0	1	1	4	1	2	2	1	3	0	0	0	4	1	0	3	3	4	1	3	4	2	3	2	4	0	0	3	3
AM62_7	4	3	4	1	0	3	1	1	2	0	3	1	1	3	3	3	3	2	1	4	0	1	1	4	1	2	2	1	3	0	0	0	4	4	0	3	3	4	2	3	4	2	3	3	4	0	0	3	3
AM63_7	4	0	2	1	3	3	1	0	0	0	3	1	1	1	0	0	3	0	0	0	1	1	1	0	0	2	0	1	0	3	0	0	0	1	3	3	3	2	0	0	4	0	3	0	0	0	3	0	0
AM63_7	4	0	2	3	3	3	1	0	0	0	3	3	1	3	0	0	3	0	0	0	1	1	1	0	0	4	0	1	0	3	0	0	0	1	3	3	3	2	0	0	4	0	3	0	0	0	3	0	0
AM63_8	4	0	0	1	0	0	0	1	0	1	0	0	0	3	0	0	3	2	1	0	3	1	0	0	0	0	4	1	0	0	0	0	0	0	0	0	3	0	2	0	0	0	0	0	0	0	0	3	0
AM63_8	4	0	0	1	0	0	0	4	0	1	0	0	0	3	0	0	3	2	4	0	3	1	0	0	0	0	4	1	0	0	0	0	0	0	0	0	3	0	2	0	0	0	0	0	0	0	0	3	0
AM64_1	4	0	2	1	3	3	1	1	2	0	0	3	1	0	3	3	3	2	1	2	1	0	1	0	1	2	2	0	3	1	1	3	4	0	4	3	0	2	2	0	4	2	0	3	4	0	0	0	0
AM64_1	4	0	2	1	3	3	1	1	2	0	0	3	1	0	3	3	3	2	1	2	3	0	1	0	3	4	4	0	3	1	3	3	4	0	4	3	0	2	2	0	4	2	0	3	4	0	0	0	0
AM64_8	4	3	2	1	3	3	1	0	2	1	3	3	1	3	3	0	1	2	1	2	1	1	1	4	1	2	2	1	3	0	1	3	1	1	3	3	3	0	2	3	4	2	0	2	0	0	3	3	1
AM64_8	4	3	4	3	3	3	3	0	2	1	3	3	1	3	3	0	3	2	1	4	1	1	1	4	1	2	2	3	3	0	3	3	4	1	3	3	3	0	2	3	4	2	0	3	0	0	3	3	3
AM72_11	4	0	2	1	0	0	0	0	0	1	0	3	0	3	0	3	0	2	1	0	0	1	1	0	0	2	2	0	0	3	1	0	1	1	3	3	3	0	2	0	4	0	3	0	4	1	1	0	3
AM72_11	4	0	4	3	0	0	0	0	0	4	0	3	0	3	0	3	0	2	1	0	0	1	1	0	0	4	4	0	0	3	3	0	4	4	3	3	3	0	2	0	4	0	3	0	4	1	3	0	3
AM72_1	4	3	2	1	3	3	1	1	2	1	3	3	0	3	0	3	0	2	0	2	0	0	1	2	0	0	2	1	3	3	1	0	0	1	4	1	3	2	0	0	4	2	3	3	0	1	1	0	3
AM72_1	4	3	2	1	3	3	1	1	2	4	3	3	0	3	0	3	0	2	0	2	0	0	1	4	0	0	2	1	3	3	1	0	0	1	4	3	3	2	0	0	4	2	3	3	0	2	3	0	3
AM72_5	4	3	2	1	3	3	1	0	2	0	1	3	1	0	3	3	0	2	4	0	3	1	1	4	0	2	2	1	3	3	3	3	4	1	0	3	3	2	2	0	4	0	0	0	4	1	1	3	0
AM72_5	4	3	2	1	3	3	1	0	2	0	3	3	1	0	3	3	0	2	4	0	3	1	1	4	0	2	2	1	3	3	3	3	4	1	0	3	3	2	2	0	4	0	0	0	4	1	1	3	0
AM72_7	4	3	0	1	3	0	0	0	2	0	1	1	1	3	1	3	0	2	1	0	3	1	1	2	0	2	2	1	3	3	0	3	4	1	3	1	3	2	1	3	4	2	3	0	4	1	0	3	0
AM72_7	4	3	0	3	3	0	0	0	2	0	3	3	1	3	3	3	0	2	4	0	3	1	1	4	0	4	4	1	3	3	0	3	4	4	3	1	3	2	2	3	4	2	3	0	4	2	0	3	0
AM73_10	4	0	2	1	3	0	0	0	0	1	1	3	1	3	0	3	1	2	1	0	0	1	1	2	1	2	2	1	3	3	1	0	4	4	3	0	1	0	1	1	0	2	0	0	4	0	1	0	0
AM73_10	4	0	2	1	3	0	0	0	0	1	3	3	3	3	0	3	1	4	1	0	0	1	4	4	1	2	4	1	3	3	3	0	4	4	3	0	3	0	1	3	0	2	0	0	4	0	3	0	0
AM73_15	4	3	0	0	3	0	0	0	0	1	3	1	0	0	1	3	0	2	1	2	0	1	1	2	1	2	0	1	0	0	1	3	4	0	0	0	3	2	1	0	0	2	3	0	4	0	1	0	0
AM73_15	4	3	0	0	3	0	0	0	0	1	3	3	0	0	3	3	0	2	1	2	0	1	1	4	3	2	0	1	0	0	3	3	4	0	0	0	3	2	1	0	0	4	3	0	4	0	1	0	0
AM73_23	4	3	2	1	3	1	1	1	2	1	1	3	1	1	0	3	0	2	0	0	0	0	1	2	0	2	0	1	3	3	3	3	4	1	3	3	3	2	1	3	4	2	0	2	2	2	3	0	0
AM73_23	4	3	4	1	3	3	1	1	2	4	1	3	1	3	0	3	0	2	0	0	0	0	1	4	0	4	0	3	3	3	3	3	4	1	3	3	3	4	2	3	4	2	0	2	4	2	3	0	0
AM73_30	4	0	2	1	3	3	1	0	2	0	3	3	1	0	3	0	0	2	0	2	1	1	1	2	0	0	4	1	3	0	0	0	0	0	0	3	3	2	2	3	0	2	0	3	2	1	3	3	1
AM73_30	4	0	4	1	3	3	1	0	2	0	3	3	1	0	3	0	0	2	0	2	1	1	1	4	0	0	4	1	3	0	0	0	0	0	0	3	3	2	2	3	0	2	0	3	4	2	3	3	3
AM73_5	4	0	0	0	3	0	1	0	2	0	3	0	1	0	3	3	1	2	0	2	0	0	1	4	0	2	2	1	3	3	1	1	4	1	3	3	3	2	2	3	0	4	0	2	4	1	1	0	3
AM73_5	4	0	0	0	3	0	1	0	2	0	3	0	3	0	3	3	3	2	0	2	0	0	1	4	0	4	4	3	3	3	1	3	4	1	4	3	3	2	2	3	0	4	0	3	4	1	3	0	3
AM74_1	4	3	2	1	3	3	1	0	2	1	1	3	0	0	3	3	0	0	1	0	1	1	1	0	1	2	2	1	3	0	1	3	0	1	3	0	0	2	0	3	4	2	1	0	4	1	1	3	3
AM74_1	4	3	4	1	3	3	1	0	2	1	3	3	0	0	3	3	0	0	1	0	1	1	1	0	3	4	4	1	3	0	1	3	0	4	4	0	0	2	0	3	4	2	3	0	4	1	3	3	3
AM74_4	4	0	2	1	1	3	1	0	2	0	3	0	1	3	3	3	1	2	1	0	1	1	1	2	3	0	0	1	3	0	3	1	4	1	3	0	3	2	2	3	4	2	3	0	4	1	3	1	3
AM74_4	4	0	4	1	3	3	3	0	2	0	3	0	3	3	3	3	1	2	1	0	1	1	1	4	3	0	0	1	3	0	3	3	4	4	3	0	3	2	2	3	4	2	3	0	4	1	3	3	3
AM77_12	4	0	0	1	3	0	1	0	0	0	0	3	1	0	3	0	0	0	0	2	1	1	1	4	1	2	4	0	3	0	3	3	0	1	3	3	0	2	0	0	4	2	3	0	0	1	1	3	3
AM77_12	4	0	0	1	3	0	1	0	0	0	0	3	1	0	3	0	0	0	0	4	1	1	1	4	1	4	4	0	3	0	3	3	0	1	3	3	0	2	0	0	4	2	3	0	0	1	1	3	3
AM77_16	4	3	0	0	0	0	0	0	0	1	3	0	1	1	0	0	0	2	0	0	1	1	0	0	0	2	4	0	0	0	0	0	0	0	0	3	3	0	0	3	0	2	0	0	0	0	0	0	0
AM77_16	4	3	0	0	0	0	0	0	0	1	3	0	1	3	0	0	0	2	0	0	1	1	0	0	0	2	4	0	0	0	0	0	0	0	0	3	3	0	0	3	0	2	0	0	0	0	0	0	0
AM90_16	4	3	2	1	3	0	1	0	2	0	1	0	1	3	3	3	3	2	0	0	0	1	1	2	0	2	4	0	3	0	1	0	4	1	0	1	1	2	1	0	0	2	3	0	0	0	0	1	3
AM90_16	4	3	4	3	3	0	3	0	2	0	3	0	1	3	3	3	3	2	0	0	0	1	1	4	0	2	4	0	3	0	1	0	4	4	0	3	3	2	2	0	0	2	3	0	0	0	0	3	3
AM90_22	4	3	0	0	3	3	0	1	2	0	3	3	1	0	0	3	0	2	1	0	1	1	1	0	0	2	2	1	3	0	3	3	4	0	3	1	3	0	0	3	0	0	3	3	4	0	1	3	1
AM90_22	4	3	0	0	3	3	0	1	2	0	3	3	3	0	0	3	0	2	4	0	3	1	4	0	0	2	2	1	3	0	3	3	4	0	3	3	3	0	0	3	0	0	3	3	4	0	3	3	1
AM90_23	4	3	2	0	3	3	1	0	2	0	3	1	1	3	3	3	3	2	0	0	1	0	0	4	1	2	2	1	3	0	0	3	4	1	0	0	3	2	0	0	3	4	0	0	4	1	0	1	3
AM90_23	4	3	2	0	3	3	1	0	2	0	3	3	1	3	3	3	3	2	0	0	1	0	0	4	1	4	4	3	3	0	0	3	4	1	0	0	3	2	0	0	3	4	0	0	4	1	0	3	3
AM91_5	4	3	0	1	0	3	1	1	2	1	3	3	0	0	0	3	1	2	1	4	1	1	1	2	1	2	0	1	0	3	3	3	0	0	3	3	3	2	0	3	3	0	3	0	4	0	0	3	3
AM91_5	4	3	0	1	0	3	1	4	2	1	3	3	0	0	0	3	1	2	1	4	1	1	1	4	3	2	0	1	0	3	3	3	0	0	3	3	3	4	0	3	4	0	3	0	4	0	0	3	3
AM91_9	4	3	4	1	0	0	0	0	0	0	3	0	1	3	1	3	0	2	1	2	1	0	1	2	1	0	2	1	3	0	1	3	4	1	0	1	0	2	0	3	0	0	0	0	0	0	3	3	3
AM91_9	4	3	4	1	0	0	0	0	0	0	3	0	1	3	1	3	0	2	1	2	3	0	1	4	1	0	4	1	3	0	3	3	4	1	0	1	0	4	0	3	0	0	0	0	0	0	3	3	3
AM92_5	4	0	2	3	0	3	0	0	0	1	3	0	1	0	3	3	0	2	1	2	1	1	1	2	1	0	0	1	3	3	0	0	4	1	3	0	0	2	0	0	3	2	3	2	2	0	0	1	3
AM92_5	4	0	4	3	0	3	0	0	0	1	3	0	1	0	3	3	0	2	1	2	1	4	1	4	3	0	0	1	3	3	0	0	4	1	3	0	0	2	0	0	3	2	3	2	4	0	0	1	3
AM93_10	4	3	0	1	0	1	1	1	2	4	3	3	1	3	0	3	1	2	0	2	1	1	1	2	0	2	0	1	3	3	1	1	4	1	3	0	3	2	2	3	0	2	3	0	0	1	1	0	3
AM93_10	4	3	0	1	0	3	1	1	2	4	3	3	3	3	0	3	1	4	0	4	1	1	4	4	0	4	0	3	3	3	3	3	4	4	4	0	3	4	2	3	0	2	3	0	0	1	1	0	3
AM93_7	4	3	2	1	3	0	1	1	2	0	3	3	1	3	3	3	1	2	1	2	1	1	1	2	3	2	2	1	3	3	1	0	4	1	0	1	3	2	0	3	4	2	3	2	0	1	0	3	0
AM93_7	4	3	2	1	3	0	3	1	2	0	3	3	3	3	3	3	3	2	1	4	1	1	1	4	3	4	4	1	3	3	3	0	4	4	0	1	3	2	0	3	4	2	3	3	0	2	0	3	0
AM93_9	4	0	2	1	3	0	0	0	2	0	3	3	1	3	0	3	3	2	0	2	1	1	1	2	1	2	2	1	0	3	1	0	4	1	4	3	0	2	2	3	4	0	1	0	4	1	3	3	0
AM93_9	4	0	2	1	3	0	0	0	2	0	3	3	3	3	0	3	3	2	0	2	1	1	1	2	1	4	4	3	0	3	3	0	4	1	4	3	0	2	2	3	4	0	3	0	4	1	3	3	0
[truncated: 5,000 more columns]
