# Supplementary material for: Minimal genetic differentiation of the malaria vector Nyssorhynchus darlingi associated with forest cover level in Amazonian Brazil
Source: PLoS One. 2019 Nov 14;14(11):e0225005. doi: 10.1371/journal.pone.0225005 (PMC6855485; doi:10.1371/journal.pone.0225005)
Supplement: S6 File — (CSV) [file pone.0225005.s006.csv]

gene_id	seqid	source	type	start	end	score	strand	phase	attributes	goterms	OrthoDb Diptera	Dmel Ortho	Flybase ID	Notes
ADAC000410	scaffold_6	VectorBase	mRNA	61695	77036	NA	+	NA	ID=ADAC000410-RA;Parent=ADAC000410;Dbxref=STRING:43151.ADAR004552-PA,UniParc:UPI0003E549E3,UniProtKB:W5JW15,NCBI_GP:ETN67693.1;Ontology_term=GO:0003676,GO:0003723;biotype=protein_coding;version=1	GO:0003676,GO:0003723
ADAC000413	scaffold_6	VectorBase	mRNA	174882	183729	NA	-	NA	ID=ADAC000413-RA;Parent=ADAC000413;Dbxref=UniParc:UPI0003E46A81,UniProtKB:W5JW23,NCBI_GP:ETN67708.1;Ontology_term=GO:0003824,GO:0005515,GO:0005576,GO:0005975,GO:0006030,GO:0008061,GO:0016810;biotype=protein_coding;version=1	GO:0003824,GO:0005515,GO:0005576,GO:0005975,GO:0006030,GO:0008061,GO:0016810	EOG091502VM	serpentine
ADAC000415	scaffold_6	VectorBase	mRNA	78536	87088	NA	-	NA	ID=ADAC000415-RA;Parent=ADAC000415;Dbxref=STRING:43151.ADAR004551-PA,UniParc:UPI0003E562AC,UniProtKB:W5JWQ1,NCBI_GP:ETN67695.1;Ontology_term=GO:0016021;biotype=protein_coding;version=1	GO:0016021	EOG091502VY	prom	FBgn0259210
ADAC000418	scaffold_6	VectorBase	mRNA	126518	134088	NA	+	NA	ID=ADAC000418-RA;Parent=ADAC000418;Dbxref=STRING:43151.ADAR001926-PA,UniParc:UPI0003E565DB,UniProtKB:W5JW20,NCBI_GP:ETN67703.1;Ontology_term=GO:0005515;biotype=protein_coding;version=1	GO:0005515	EOG090W00MG	Ionotropic receptor 60a	FBgn0034994
ADAC000422	scaffold_6	VectorBase	mRNA	217135	222705	NA	+	NA	ID=ADAC000422-RA;Parent=ADAC000422;Dbxref=UniParc:UPI0003E4EA61,UniProtKB:W5JWZ4,NCBI_GP:ETN67709.1;biotype=protein_coding;version=1	NA	EOG090W0JU8	CG14082	FBgn0036851
ADAC000423	scaffold_6	VectorBase	mRNA	156772	162258	NA	-	NA	ID=ADAC000423-RA;Parent=ADAC000423;Dbxref=UniParc:UPI0003E4AF89,UniProtKB:W5JTL4,NCBI_GP:ETN67707.1;Ontology_term=GO:0003824,GO:0005515,GO:0005576,GO:0005975,GO:0006030,GO:0008061;biotype=protein_coding;version=1	GO:0003824,GO:0005515,GO:0005576,GO:0005975,GO:0006030,GO:0008061	EOG091503C1	vermiform	FBgn0261341
ADAC000425	scaffold_6	VectorBase	mRNA	108663	113860	NA	+	NA	ID=ADAC000425-RA;Parent=ADAC000425;Dbxref=STRING:43151.ADAR001924-PA,UniParc:UPI0003E4B448,UniProtKB:A0A2M4CML0,UniProtKB:W5JU87,NCBI_GP:ETN67701.1;biotype=protein_coding;version=1	NA	EOG0915015R	Amyotrophic lateral sclerosis 2	FBgn0037116	locomotion defects in mutant
ADAC000426	scaffold_6	VectorBase	mRNA	121388	126448	NA	+	NA	ID=ADAC000426-RA;Parent=ADAC000426;Dbxref=UniParc:UPI0003E5A129,UniProtKB:W5JTK7,NCBI_GP:ETN67702.1;biotype=protein_coding;version=1	NA
ADAC000427	scaffold_6	VectorBase	mRNA	233243	238093	NA	+	NA	ID=ADAC000427-RA;Parent=ADAC000427;Dbxref=STRING:43151.ADAR003788-PA,UniParc:UPI0003E4CEBD,UniProtKB:W5JW25,NCBI_GP:ETN67713.1;Ontology_term=GO:0004842,GO:0005515,GO:0008270,GO:0016567,GO:0046872;biotype=protein_coding;version=1	GO:0004842,GO:0005515,GO:0008270,GO:0016567,GO:0046872	EOG091500OT	mind bomb 1	FBgn0263601	notch signaling
ADAC000428	scaffold_6	VectorBase	mRNA	102347	107112	NA	+	NA	ID=ADAC000428-RA;Parent=ADAC000428;Dbxref=STRING:43151.ADAR001927-PA,UniParc:UPI0003E4C1C7,UniProtKB:W5JWZ0,NCBI_GP:ETN67699.1;Ontology_term=GO:0005515,GO:0016021;biotype=protein_coding;version=1	GO:0005515,GO:0016021	EOG091500BS	artichoke	FBgn0036995	chemosensation
ADAC000431	scaffold_6	VectorBase	mRNA	250571	254673	NA	+	NA	ID=ADAC000431-RA;Parent=ADAC000431;Dbxref=STRING:43151.ADAR004953-PA,UniParc:UPI0003E555B2,UniProtKB:W5JWZ7,NCBI_GP:ETN67719.1;Ontology_term=GO:0005515;biotype=protein_coding;version=1	GO:0005515	EOG09150022			mosquito only
ADAC000436	scaffold_6	VectorBase	mRNA	151017	154819	NA	+	NA	ID=ADAC000436-RA;Parent=ADAC000436;Dbxref=STRING:43151.ADAR001928-PA,UniParc:UPI0003E511BC,UniProtKB:W5JU89,NCBI_GP:ETN67706.1;Ontology_term=GO:0005198,GO:0005882;biotype=protein_coding;version=1	GO:0005198,GO:0005882	EOG091502Y4	lamin	FBgn0002525
ADAC000446	scaffold_6	VectorBase	mRNA	229074	231552	NA	+	NA	ID=ADAC000446-RA;Parent=ADAC000446;Dbxref=UniParc:UPI0003E4F331,UniProtKB:W5JTM0,NCBI_GP:ETN67712.1;Ontology_term=GO:0005515;biotype=protein_coding;version=1	GO:0005515	EOG091501HU	CG11399	FBgn0037021
ADAC000447	scaffold_6	VectorBase	mRNA	245253	247554	NA	+	NA	ID=ADAC000447-RA;Parent=ADAC000447;Dbxref=STRING:43151.ADAR004946-PA,UniParc:UPI0003E45166,UniProtKB:W5JTM6,NCBI_GP:ETN67717.1;Ontology_term=GO:0005515;biotype=protein_coding;version=1	GO:0005515	EOG0915025K			mosquito only
ADAC000449	scaffold_6	VectorBase	mRNA	248054	250184	NA	+	NA	ID=ADAC000449-RA;Parent=ADAC000449;Dbxref=STRING:43151.ADAR004950-PA,UniParc:UPI0001E95066,UniProtKB:W5JW28,NCBI_GP:ETN67718.1;Ontology_term=GO:0005515;biotype=protein_coding;version=1	GO:0005515	EOG091502K5			mosquito only
ADAC000452	scaffold_6	VectorBase	mRNA	148453	150423	NA	+	NA	ID=ADAC000452-RA;Parent=ADAC000452;Dbxref=STRING:43151.ADAR001932-PA,UniParc:UPI0003E59589,UniProtKB:W5JWQ8,NCBI_GP:ETN67705.1;Ontology_term=GO:0003824,GO:0005975;biotype=protein_coding;version=1	GO:0003824,GO:0005975	EOG091502NA	Maltase A4	FBgn0089398	9 copies in melanogaster
ADAC000457	scaffold_6	VectorBase	mRNA	92925	94741	NA	-	NA	ID=ADAC000457-RA;Parent=ADAC000457;Dbxref=UniParc:UPI0003E4E757,UniProtKB:A0A2M4CM33,UniProtKB:W5JTK1,NCBI_GP:ETN67697.1;Ontology_term=GO:0003824,GO:0050662;biotype=protein_coding;version=1	GO:0003824,GO:0050662	EOG091505ZV	CG5955	FBgn0036997
ADAC000459	scaffold_6	VectorBase	mRNA	226645	228227	NA	-	NA	ID=ADAC000459-RA;Parent=ADAC000459;Dbxref=STRING:43151.ADAR003787-PA,UniParc:UPI0003E53238,UniProtKB:W5JU93,NCBI_GP:ETN67711.1;Ontology_term=GO:0004180,GO:0005515;biotype=protein_coding;version=1	GO:0004180,GO:0005515	EOG0915042Y	CG11396	FBgn0037022
ADAC000460	scaffold_6	VectorBase	mRNA	243036	244616	NA	-	NA	ID=ADAC000460-RA;Parent=ADAC000460;Dbxref=STRING:43151.ADAR004944-PA,UniParc:UPI0003E5BEB4,UniProtKB:W5JU99,NCBI_GP:ETN67716.1;Ontology_term=GO:0005515,GO:0005730;biotype=protein_coding;version=1	GO:0005515,GO:0005730	EOG091504HM	notchless	FBgn0021874
ADAC000466	scaffold_6	VectorBase	mRNA	224866	226237	NA	-	NA	ID=ADAC000466-RA;Parent=ADAC000466;Dbxref=UniParc:UPI0003E5490F,UniProtKB:W5JWR1,NCBI_GP:ETN67710.1;Ontology_term=GO:0005576,GO:0008083;biotype=protein_coding;version=1	GO:0005576,GO:0008083	EOG091504VT	glass bottom boat	FBgn0024234
ADAC000468	scaffold_6	VectorBase	mRNA	240740	242024	NA	-	NA	ID=ADAC000468-RA;Parent=ADAC000468;Dbxref=STRING:43151.ADAR004941-PA,UniParc:UPI0003E505E7,UniProtKB:W5JWZ5,NCBI_GP:ETN67714.1;Ontology_term=GO:0003735,GO:0005763;biotype=protein_coding;version=1	GO:0003735,GO:0005763	EOG09150AXU	mitochondrial ribosomal protein S31	FBgn0036557
ADAC000474	scaffold_6	VectorBase	mRNA	91598	92547	NA	-	NA	ID=ADAC000474-RA;Parent=ADAC000474;Dbxref=MEROPS:C14.022,UniParc:UPI0003E517D4,UniProtKB:A0A2M4CRD6,UniProtKB:A0A2M4CSE3,UniProtKB:W5JU83,NCBI_GP:ETN67696.1;Ontology_term=GO:0004197,GO:0006508,GO:0008234;biotype=protein_coding;version=1	GO:0004197,GO:0006508,GO:0008234	EOG09150AEN			mosquito only
ADAC000478	scaffold_6	VectorBase	mRNA	107374	108300	NA	-	NA	ID=ADAC000478-RA;Parent=ADAC000478;Dbxref=STRING:43151.ADAR001929-PA,UniParc:UPI0001E940ED,UniProtKB:W5JWQ4,NCBI_GP:ETN67700.1;Ontology_term=GO:0003735,GO:0006412,GO:0015934;biotype=protein_coding;version=1	GO:0003735,GO:0006412,GO:0015934	EOG091507RA	mitochondrial ribosomal protein L15	FBgn0036990
ADAC000488	scaffold_6	VectorBase	mRNA	242255	243000	NA	+	NA	ID=ADAC000488-RA;Parent=ADAC000488;Dbxref=STRING:43151.ADAR004948-PA,UniParc:UPI0003E590DD,UniProtKB:W5JWR4,NCBI_GP:ETN67715.1;Ontology_term=GO:0004518,GO:0005634,GO:0034477,GO:1990838;biotype=protein_coding;version=1	GO:0004518,GO:0005634,GO:0034477,GO:1990838	EOG09150A0P	CG16790	FBgn0037713
ADAC000493	scaffold_6	VectorBase	mRNA	77271	77666	NA	+	NA	ID=ADAC000493-RA;Parent=ADAC000493;Dbxref=UniParc:UPI0003E4C320,UniProtKB:W5JWY8,NCBI_GP:ETN67694.1;biotype=protein_coding;version=1	NA	EOG09150EBZ			mosquito only, odorant binding
ADAC000496	scaffold_6	VectorBase	mRNA	94952	95203	NA	+	NA	ID=ADAC000496-RA;Parent=ADAC000496;Dbxref=UniParc:UPI0003E4C492,UniProtKB:W5JW18,NCBI_GP:ETN67698.1;biotype=protein_coding;version=1	NA
ADAC000882	scaffold_677	VectorBase	mRNA	29942	34297	NA	+	NA	ID=ADAC000882-RA;Parent=ADAC000882;Dbxref=STRING:43151.ADAR002665-PA,UniParc:UPI0003E5BE7C,UniProtKB:A0A2M4CP58,UniProtKB:W5JW22,NCBI_GP:ETN67310.1;Ontology_term=GO:0003676;biotype=protein_coding;version=1	GO:0003676	EOG091501BZ			non-drosophilid
ADAC000883	scaffold_677	VectorBase	mRNA	21088	25189	NA	+	NA	ID=ADAC000883-RA;Parent=ADAC000883;Dbxref=UniParc:UPI0003E44BB9,UniProtKB:A0A2M4CQJ2,UniProtKB:W5JSF3,NCBI_GP:ETN67307.1;Ontology_term=GO:0003676,GO:0005515,GO:0031047;biotype=protein_coding;version=1	GO:0003676,GO:0005515,GO:0031047
ADAC000884	scaffold_677	VectorBase	mRNA	8139	10710	NA	-	NA	ID=ADAC000884-RA;Parent=ADAC000884;Dbxref=UniParc:UPI0003E4994F,UniProtKB:A0A2M4CNS5,UniProtKB:A0A2M4CR03,UniProtKB:W5JVE8,NCBI_GP:ETN67303.1;biotype=protein_coding;version=1	NA	EOG091506ZX	lethal (3) 04053	FBgn0010830
ADAC000885	scaffold_677	VectorBase	mRNA	34388	36602	NA	-	NA	ID=ADAC000885-RA;Parent=ADAC000885;Dbxref=STRING:43151.ADAR002673-PA,UniParc:UPI0003E5318B,UniProtKB:W5JT41,NCBI_GP:ETN67311.1;Ontology_term=GO:0005515;biotype=protein_coding;version=1	GO:0005515	EOG091502SN	SET and MYND domain containing, arthropod-specific, member 1	FBgn0033917
ADAC000886	scaffold_677	VectorBase	mRNA	14400	16464	NA	-	NA	ID=ADAC000886-RA;Parent=ADAC000886;Dbxref=STRING:43151.ADAR002671-PA,UniParc:UPI0003E4B2D7,UniProtKB:W5JW19,NCBI_GP:ETN67305.1;Ontology_term=GO:0004843,GO:0006511,GO:0008270,GO:0016578,GO:0016579,GO:0036459;biotype=protein_coding;version=1	GO:0004843,GO:0006511,GO:0008270,GO:0016578,GO:0016579,GO:0036459	EOG091503GQ	non-stop	FBgn0013717
ADAC000887	scaffold_677	VectorBase	mRNA	25937	27947	NA	+	NA	ID=ADAC000887-RA;Parent=ADAC000887;Dbxref=STRING:43151.ADAR002676-PA,UniParc:UPI0003E473E5,UniProtKB:W5JVF0,NCBI_GP:ETN67308.1;biotype=protein_coding;version=1	NA	EOG091506AC	CG3430	FBgn0031875
ADAC000888	scaffold_677	VectorBase	mRNA	38090	50933	NA	-	NA	ID=ADAC000888-RA;Parent=ADAC000888;Dbxref=STRING:43151.ADAR002664-PA,UniParc:UPI0003E5AECA,UniProtKB:A0A2M4CNP8,UniProtKB:W5JSF8,NCBI_GP:ETN67312.1;Ontology_term=GO:0005525;biotype=protein_coding;version=1	GO:0005525	EOG091505S6	2-Sep	FBgn0014029
ADAC000889	scaffold_677	VectorBase	mRNA	12403	13374	NA	+	NA	ID=ADAC000889-RA;Parent=ADAC000889;Dbxref=STRING:43151.ADAR002679-PA,UniParc:UPI0003E59EBF,UniProtKB:W5JWD7,NCBI_GP:ETN67304.1;biotype=protein_coding;version=1	NA	EOG09150BTX	Fibroblast growth factor receptor 1 oncogene partner 2	FBgn0031871
ADAC000890	scaffold_677	VectorBase	mRNA	16986	17897	NA	+	NA	ID=ADAC000890-RA;Parent=ADAC000890;Dbxref=STRING:43151.ADAR002678-PA,UniParc:UPI0003E498AD,UniProtKB:W5JT37,NCBI_GP:ETN67306.1;Ontology_term=GO:0005506,GO:0016226,GO:0051536;biotype=protein_coding;version=1	GO:0005506,GO:0016226,GO:0051536	EOG0915096M	CG32500	FBgn0285970
ADAC000891	scaffold_677	VectorBase	mRNA	28349	28978	NA	-	NA	ID=ADAC000891-RA;Parent=ADAC000891;Dbxref=UniParc:UPI0003E58844,UniProtKB:W5JWE1,NCBI_GP:ETN67309.1;Ontology_term=GO:0003746,GO:0006511;biotype=protein_coding;version=1	GO:0003746,GO:0006511	EOG09150FB7	Elongin C	FBgn0266711
ADAC003712	scaffold_742	VectorBase	mRNA	8972	25974	NA	+	NA	ID=ADAC003712-RA;Parent=ADAC003712;Dbxref=STRING:43151.ADAR010365-PA,UniParc:UPI0003E59C20,UniProtKB:A0A2M4CVB8,UniProtKB:A0A2M4DP70,UniProtKB:A0A2M4DPA7,UniProtKB:A0A2M4DPE4,UniProtKB:A0A2M4DQQ4,UniProtKB:W5JMK2,NCBI_GP:ETN64538.1;Ontology_term=GO:0005509,GO:0005515,GO:0016021;biotype=protein_coding;version=1	GO:0005509,GO:0005515,GO:0016021	EOG0915000A	Megalin	FBgn0261260
ADAC003713	scaffold_742	VectorBase	mRNA	28167	31083	NA	-	NA	ID=ADAC003713-RA;Parent=ADAC003713;Dbxref=STRING:43151.ADAR010934-PA,UniParc:UPI0003E57057,UniProtKB:A0A2M4CN89,UniProtKB:A0A2M4CQ61,UniProtKB:W5JP48,NCBI_GP:ETN64539.1;Ontology_term=GO:0003713;biotype=protein_coding;version=1	GO:0003713	EOG09150CLD	CG10555	FBgn0030034
ADAC003714	scaffold_742	VectorBase	mRNA	42786	45522	NA	+	NA	ID=ADAC003714-RA;Parent=ADAC003714;Dbxref=UniParc:UPI0003E4D896,UniProtKB:W5JMK8,NCBI_GP:ETN64543.1;biotype=protein_coding;version=1	NA	EOG091503NE			mosquito only
ADAC003715	scaffold_742	VectorBase	mRNA	39035	41292	NA	-	NA	ID=ADAC003715-RA;Parent=ADAC003715;Dbxref=UniParc:UPI0003E56DD6,UniProtKB:W5JJI5,NCBI_GP:ETN64542.1;Ontology_term=GO:0005515;biotype=protein_coding;version=1	GO:0005515	EOG091505ZY			mosquito only
ADAC003716	scaffold_742	VectorBase	mRNA	591	3545	NA	+	NA	ID=ADAC003716-RA;Parent=ADAC003716;Dbxref=UniParc:UPI0003E5BB84,UniProtKB:W5JJI2,NCBI_GP:ETN64537.1;biotype=protein_coding;version=1	NA
ADAC003717	scaffold_742	VectorBase	mRNA	35649	37449	NA	-	NA	ID=ADAC003717-RA;Parent=ADAC003717;Dbxref=UniParc:UPI0003E5921E,UniProtKB:W5JK92,NCBI_GP:ETN64541.1;Ontology_term=GO:0004252,GO:0006508;biotype=protein_coding;version=1	GO:0004252,GO:0006508	EOG091503LK			mosquito only
ADAC003718	scaffold_742	VectorBase	mRNA	32686	33655	NA	+	NA	ID=ADAC003718-RA;Parent=ADAC003718;Dbxref=STRING:43151.ADAR010933-PA,UniParc:UPI0003E52908,UniProtKB:W5JNR6,NCBI_GP:ETN64540.1;Ontology_term=GO:0006897,GO:0016020;biotype=protein_coding;version=1	GO:0006897,GO:0016020	EOG091509HY	CG9132	FBgn0030791
ADAC004532	scaffold_794	VectorBase	mRNA	268	15831	NA	+	NA	ID=ADAC004532-RA;Parent=ADAC004532;Dbxref=UniParc:UPI0003E45CC6,UniProtKB:A0A2M4D591,UniProtKB:W5JHZ2,NCBI_GP:ETN63746.1;Ontology_term=GO:0005509;biotype=protein_coding;version=1	GO:0005509	EOG0915002E
ADAC005026	scaffold_1296	VectorBase	mRNA	18349	22263	NA	+	NA	ID=ADAC005026-RA;Parent=ADAC005026;Dbxref=STRING:43151.ADAR004585-PA,UniParc:UPI0003E549C0,UniProtKB:A0A2M4CP34,UniProtKB:W5JFV9,NCBI_GP:ETN63262.1;Ontology_term=GO:0006508,GO:0008237,GO:0008270,GO:0016021;biotype=protein_coding;version=1	GO:0006508,GO:0008237,GO:0008270,GO:0016021	EOG0915016E
ADAC005027	scaffold_1296	VectorBase	mRNA	8130	11530	NA	-	NA	ID=ADAC005027-RA;Parent=ADAC005027;Dbxref=UniParc:UPI0003E4582F,UniProtKB:W5JK35,NCBI_GP:ETN63260.1;Ontology_term=GO:0006508,GO:0008237,GO:0008270;biotype=protein_coding;version=1	GO:0006508,GO:0008237,GO:0008270	EOG091500XV	CG40470	FBgn0058470
ADAC005028	scaffold_1296	VectorBase	mRNA	11681	14333	NA	+	NA	ID=ADAC005028-RA;Parent=ADAC005028;Dbxref=UniParc:UPI0003E51EEC,UniProtKB:A0A2M4CYV8,UniProtKB:A0A2M4CZ09,UniProtKB:A0A2M4CZW8,UniProtKB:W5JGP9,NCBI_GP:ETN63261.1;Ontology_term=GO:0004888,GO:0004930,GO:0007166,GO:0007186,GO:0016021;biotype=protein_coding;version=1	GO:0004888,GO:0004930,GO:0007166,GO:0007186,GO:0016021	EOG091500VR	CG11318	FBgn0039818
ADAC005029	scaffold_1296	VectorBase	mRNA	23932	25986	NA	-	NA	ID=ADAC005029-RA;Parent=ADAC005029;Dbxref=KEGG_Enzyme:00230+4.6.1.2,STRING:43151.ADAR004583-PA,UniParc:UPI0003E4A5B1,UniProtKB:W5JKG2,NCBI_GP:ETN63264.1;Ontology_term=GO:0000166,GO:0004383,GO:0006182,GO:0009190,GO:0016849,GO:0020037,GO:0035556;biotype=protein_coding;version=1	GO:0000166,GO:0004383,GO:0006182,GO:0009190,GO:0016849,GO:0020037,GO:0035556	EOG091503B3	CG1912	FBgn0013972
ADAC005030	scaffold_1296	VectorBase	mRNA	459	4266	NA	+	NA	ID=ADAC005030-RA;Parent=ADAC005030;Dbxref=STRING:43151.ADAR008974-PA,UniParc:UPI0003E464C3,UniProtKB:A0A2M4CT12,UniProtKB:W5JKF4,NCBI_GP:ETN63259.1;Ontology_term=GO:0003924,GO:0005200,GO:0005525,GO:0005737,GO:0005874,GO:0007017;biotype=protein_coding;version=1	GO:0003924,GO:0005200,GO:0005525,GO:0005737,GO:0005874,GO:0007017	EOG0915049B	tubulin	FBgn0129792	no melanogaster ortholog
ADAC005031	scaffold_1296	VectorBase	mRNA	22712	23143	NA	-	NA	ID=ADAC005031-RA;Parent=ADAC005031;Dbxref=UniParc:UPI0003E55820,UniProtKB:W5JIZ5,NCBI_GP:ETN63263.1;biotype=protein_coding;version=1	NA	EOG09150H25			mosquito only
ADAC005612	scaffold_1579	VectorBase	mRNA	3884	11059	NA	+	NA	ID=ADAC005612-RA;Parent=ADAC005612;Dbxref=STRING:43151.ADAR004772-PA,UniParc:UPI0003E5A8F8,UniProtKB:A0A2M4CHG7,UniProtKB:A0A2M4CHI5,UniProtKB:A0A2M4CHI7,UniProtKB:W5JEA5,NCBI_GP:ETN62687.1;Ontology_term=GO:0016301,GO:0035091,GO:0046854,GO:0048015;biotype=protein_coding;version=1	GO:0016301,GO:0035091,GO:0046854,GO:0048015	EOG091500DC	Phosphotidylinositol 3 kinase 68D	FBgn0015278
ADAC005613	scaffold_1579	VectorBase	mRNA	11642	13424	NA	-	NA	ID=ADAC005613-RA;Parent=ADAC005613;Dbxref=UniParc:UPI0003E583B4,UniProtKB:W5JH87,NCBI_GP:ETN62688.1;biotype=protein_coding;version=1	NA	EOG091503GB			mosquito only
ADAC005614	scaffold_1579	VectorBase	mRNA	14088	14878	NA	+	NA	ID=ADAC005614-RA;Parent=ADAC005614;Dbxref=UniParc:UPI0001E94205,UniProtKB:A0A2M4CHG7,UniProtKB:A0A2M4CHI5,UniProtKB:A0A2M4CHI7,UniProtKB:W5JIR7,NCBI_GP:ETN62689.1;Ontology_term=GO:0006887,GO:0016020,GO:0016301,GO:0017137,GO:0035091,GO:0048786;biotype=protein_coding;version=1	GO:0006887,GO:0016020,GO:0016301,GO:0017137,GO:0035091,GO:0048786	EOG09150E3C			phosphotidyl binding non drosophlid
ADAC005615	scaffold_1579	VectorBase	mRNA	1646	2410	NA	-	NA	ID=ADAC005615-RA;Parent=ADAC005615;Dbxref=STRING:43151.ADAR004775-PA,UniParc:UPI0001E94202,UniProtKB:W5JF15,NCBI_GP:ETN62686.1;Ontology_term=GO:0003676,GO:0005634,GO:0008270;biotype=protein_coding;version=1	GO:0003676,GO:0005634,GO:0008270	EOG09150APA	Splicing factor 3a subunit 2	FBgn0036314
ADAC006089	scaffold_1454	VectorBase	mRNA	18695	21037	NA	-	NA	ID=ADAC006089-RA;Parent=ADAC006089;Dbxref=KEGG_Enzyme:00310+1.14.11.8,STRING:43151.ADAR001374-PA,UniParc:UPI0003E5568D,UniProtKB:W5JCZ6,NCBI_GP:ETN62222.1;Ontology_term=GO:0003676,GO:0003677,GO:0005506,GO:0016491,GO:0045329,GO:0050353,GO:0055114;biotype=protein_coding;version=1	GO:0003676,GO:0003677,GO:0005506,GO:0016491,GO:0045329,GO:0050353,GO:0055114	EOG091508ET	CG4335	FBgn0038795
ADAC006091	scaffold_1454	VectorBase	mRNA	15808	16341	NA	+	NA	ID=ADAC006091-RA;Parent=ADAC006091;Dbxref=STRING:43151.ADAR001375-PA,UniParc:UPI0003E5C5F8,UniProtKB:W5JDP9,NCBI_GP:ETN62221.1;biotype=protein_coding;version=1	NA	EOG09150C22	B9d2	FBgn0261683
ADAC006111	scaffold_854	VectorBase	mRNA	17041	22535	NA	-	NA	ID=ADAC006111-RA;Parent=ADAC006111;Dbxref=UniParc:UPI0003E5B1AD,UniProtKB:A0A2M4CMN0,UniProtKB:A0A2M4CQ21,UniProtKB:W5JFS8,NCBI_GP:ETN62198.1;Ontology_term=GO:0003676,GO:0005515,GO:0035278;biotype=protein_coding;version=1	GO:0003676,GO:0005515,GO:0035278	EOG0915015L			mosquito only
ADAC006112	scaffold_854	VectorBase	mRNA	32921	38086	NA	-	NA	ID=ADAC006112-RA;Parent=ADAC006112;Dbxref=UniParc:UPI0003E53736,UniProtKB:W5JHB0,NCBI_GP:ETN62199.1;Ontology_term=GO:0003676,GO:0005515,GO:0035278;biotype=protein_coding;version=1	GO:0003676,GO:0005515,GO:0035278	EOG091501PC			mosquito only
ADAC006113	scaffold_854	VectorBase	mRNA	40533	42089	NA	+	NA	ID=ADAC006113-RA;Parent=ADAC006113;Dbxref=UniParc:UPI0003E53141,UniProtKB:A0A2M4CHM5,UniProtKB:W5JDM6,NCBI_GP:ETN62201.1;biotype=protein_coding;version=1	NA
ADAC006114	scaffold_854	VectorBase	mRNA	38679	39534	NA	-	NA	ID=ADAC006114-RA;Parent=ADAC006114;Dbxref=UniParc:UPI0003E50E8B,UniProtKB:W5JH11,NCBI_GP:ETN62200.1;biotype=protein_coding;version=1	NA
ADAC006138	scaffold_95	VectorBase	mRNA	131421	137639	NA	+	NA	ID=ADAC006138-RA;Parent=ADAC006138;Dbxref=STRING:43151.ADAR009556-PA,UniParc:UPI0003E4719C,UniProtKB:A0A2M4CMD3,UniProtKB:W5JCU4,NCBI_GP:ETN62172.1;Ontology_term=GO:0016020,GO:0016021;biotype=protein_coding;version=1	GO:0016020,GO:0016021	EOG091507GC	Mec2	FBgn0030993	helical transmembrane
ADAC006140	scaffold_95	VectorBase	mRNA	143417	146309	NA	-	NA	ID=ADAC006140-RA;Parent=ADAC006140;Dbxref=KEGG_Enzyme:00010+4.1.1.32,KEGG_Enzyme:00020+4.1.1.32,KEGG_Enzyme:00620+4.1.1.32,STRING:43151.ADAR009555-PA,UniParc:UPI0003E5ABF3,UniProtKB:A0A2M4CFU4,UniProtKB:W5JFQ3,NCBI_GP:ETN62173.1;Ontology_term=GO:0004611,GO:0004613,GO:0005525,GO:0006094,GO:0016301,GO:0017076;biotype=protein_coding;version=1	GO:0004611,GO:0004613,GO:0005525,GO:0006094,GO:0016301,GO:0017076	EOG0915023B	Pepck1	FBgn0003067
ADAC006142	scaffold_95	VectorBase	mRNA	104201	105153	NA	-	NA	ID=ADAC006142-RA;Parent=ADAC006142;Dbxref=UniParc:UPI0003E51EFB,UniProtKB:W5JGY2,NCBI_GP:ETN62170.1;biotype=protein_coding;version=1	NA	EOG091508ND			venom allergen
ADAC006143	scaffold_95	VectorBase	mRNA	111617	112073	NA	+	NA	ID=ADAC006143-RA;Parent=ADAC006143;Dbxref=UniParc:UPI0003E4D607,UniProtKB:W5JDJ4,NCBI_GP:ETN62171.1;biotype=protein_coding;version=1	NA	EOG09150GZT	Pa1	FBgn0030294
ADAC006144	scaffold_95	VectorBase	mRNA	234259	238166	NA	+	NA	ID=ADAC006144-RA;Parent=ADAC006144;Dbxref=UniParc:UPI0003E5970D,UniProtKB:W5JH81,NCBI_GP:ETN62174.1;biotype=protein_coding;version=1	NA	EOG09150B07			ion channel activity, mosquito onl
ADAC007578	scaffold_8	VectorBase	mRNA	487392	495899	NA	-	NA	ID=ADAC007578-RA;Parent=ADAC007578;Dbxref=KEGG_Enzyme:04658+3.1.3.16,KEGG_Enzyme:04660+3.1.3.16,STRING:43151.ADAR004378-PA,UniParc:UPI0003E54C23,UniProtKB:W5JCZ5,NCBI_GP:ETN60765.1;Ontology_term=GO:0003824,GO:0005515;biotype=protein_coding;version=1	GO:0003824,GO:0005515	EOG091500HI	Phlpp	FBgn0032749
ADAC007579	scaffold_8	VectorBase	mRNA	393056	400830	NA	+	NA	ID=ADAC007579-RA;Parent=ADAC007579;Dbxref=UniParc:UPI0003E51C06,UniProtKB:W5J8G6,NCBI_GP:ETN60752.1;Ontology_term=GO:0005576,GO:0006629,GO:0052689;biotype=protein_coding;version=1	GO:0005576,GO:0006629,GO:0052689	EOG091506BW	CG13282	FBgn0032612	DUPLICATE
ADAC007581	scaffold_8	VectorBase	mRNA	561984	568778	NA	-	NA	ID=ADAC007581-RA;Parent=ADAC007581;Dbxref=MEROPS:C67.A01,UniParc:UPI0003E4750A,UniProtKB:W5J9V3,NCBI_GP:ETN60776.1;Ontology_term=GO:0016579,GO:0036459;biotype=protein_coding;version=1	GO:0016579,GO:0036459	EOG09150221	CYLD	FBgn0032210
ADAC007582	scaffold_8	VectorBase	mRNA	537096	543735	NA	-	NA	ID=ADAC007582-RA;Parent=ADAC007582;Dbxref=STRING:43151.ADAR010520-PA,UniParc:UPI0003E56F07,UniProtKB:W5JD78,NCBI_GP:ETN60774.1;Ontology_term=GO:0005515,GO:0046872;biotype=protein_coding;version=1	GO:0005515,GO:0046872	EOG091500VG
ADAC007583	scaffold_8	VectorBase	mRNA	403956	409247	NA	-	NA	ID=ADAC007583-RA;Parent=ADAC007583;Dbxref=STRING:43151.ADAR005988-PA,UniParc:UPI0003E58B74,UniProtKB:W5JD55,NCBI_GP:ETN60754.1;Ontology_term=GO:0003810,GO:0018149,GO:0046872;biotype=protein_coding;version=1	GO:0003810,GO:0018149,GO:0046872	EOG091501ZQ	Tg	FBgn0031975
ADAC007584	scaffold_8	VectorBase	mRNA	505067	510093	NA	-	NA	ID=ADAC007584-RA;Parent=ADAC007584;Dbxref=UniParc:UPI0003E45530,UniProtKB:W5J8I1,NCBI_GP:ETN60767.1;Ontology_term=GO:0005576;biotype=protein_coding;version=1	GO:0005576	EOG091507BV
ADAC007585	scaffold_8	VectorBase	mRNA	434439	438964	NA	+	NA	ID=ADAC007585-RA;Parent=ADAC007585;Dbxref=STRING:43151.ADAR005986-PA,UniParc:UPI0003E45C38,UniProtKB:W5J9T6,NCBI_GP:ETN60761.1;Ontology_term=GO:0003824,GO:0006520,GO:0016831,GO:0019752,GO:0030170;biotype=protein_coding;version=1	GO:0003824,GO:0006520,GO:0016831,GO:0019752,GO:0030170	EOG091503F3	Ddc	FBgn0000422
ADAC007587	scaffold_8	VectorBase	mRNA	386863	391329	NA	+	NA	ID=ADAC007587-RA;Parent=ADAC007587;Dbxref=UniParc:UPI0003E526AF,UniProtKB:W5J9S5,NCBI_GP:ETN60751.1;Ontology_term=GO:0005576,GO:0052689;biotype=protein_coding;version=1	GO:0005576,GO:0052689	EOG091506BW	CG13282	FBgn0032612	DUPLICATE
ADAC007589	scaffold_8	VectorBase	mRNA	520506	524395	NA	-	NA	ID=ADAC007589-RA;Parent=ADAC007589;Dbxref=UniParc:UPI0003E52A7C,UniProtKB:W5JD74,NCBI_GP:ETN60769.1;Ontology_term=GO:0003676,GO:0008270;biotype=protein_coding;version=1	GO:0003676,GO:0008270	EOG091504F6	CG10492	FBgn0032748
ADAC007590	scaffold_8	VectorBase	mRNA	572675	576356	NA	-	NA	ID=ADAC007590-RA;Parent=ADAC007590;Dbxref=UniParc:UPI0003E59B69,UniProtKB:A0A2M4CMI7,UniProtKB:A0A2M4CNG8,UniProtKB:A0A2M4D0T6,UniProtKB:W5J8J2,NCBI_GP:ETN60777.1;biotype=protein_coding;version=1	NA	EOG091506J8	sstn	FBgn0036476
ADAC007592	scaffold_8	VectorBase	mRNA	429563	432969	NA	+	NA	ID=ADAC007592-RA;Parent=ADAC007592;Dbxref=STRING:43151.ADAR005983-PA,UniParc:UPI0003E44F0F,UniProtKB:W5JCZ1,NCBI_GP:ETN60760.1;Ontology_term=GO:0016021;biotype=protein_coding;version=1	GO:0016021	EOG09150CHV			mosquito only
ADAC007593	scaffold_8	VectorBase	mRNA	531998	536389	NA	+	NA	ID=ADAC007593-RA;Parent=ADAC007593;Dbxref=STRING:43151.ADAR010517-PA,UniParc:UPI0009B4F619,UniProtKB:A0A087ZDY4,UniProtKB:A0A2M4CQE0,UniProtKB:A0A2M4CXY9,UniProtKB:W5JBJ8;Ontology_term=GO:0003676,GO:0003723;biotype=protein_coding;version=2	GO:0003676,GO:0003723	EOG09150AAO	Acinus	FBgn0263198
ADAC007594	scaffold_8	VectorBase	mRNA	424995	427816	NA	+	NA	ID=ADAC007594-RA;Parent=ADAC007594;Dbxref=STRING:43151.ADAR005985-PA,UniParc:UPI0003E499B3,UniProtKB:W5JD61,NCBI_GP:ETN60759.1;Ontology_term=GO:0003676,GO:0004386,GO:0005524;biotype=protein_coding;version=1	GO:0003676,GO:0004386,GO:0005524	EOG0915013D	l(2)37Cb	FBgn0086444
ADAC007595	scaffold_8	VectorBase	mRNA	498917	501689	NA	-	NA	ID=ADAC007595-RA;Parent=ADAC007595;Dbxref=UniParc:UPI0003E4585B,UniProtKB:W5J9U1,NCBI_GP:ETN60766.1;biotype=protein_coding;version=1	NA	EOG0915062E			mosquito only
ADAC007596	scaffold_8	VectorBase	mRNA	483493	486166	NA	+	NA	ID=ADAC007596-RA;Parent=ADAC007596;Dbxref=STRING:43151.ADAR004379-PA,UniParc:UPI0003E57992,UniProtKB:W5JD68,NCBI_GP:ETN60764.1;Ontology_term=GO:0003677,GO:0005634,GO:0006355,GO:0043565,GO:0046872;biotype=protein_coding;version=1	GO:0003677,GO:0005634,GO:0006355,GO:0043565,GO:0046872	EOG0915058J	Lim3	FBgn0002023
ADAC007597	scaffold_8	VectorBase	mRNA	413372	415895	NA	+	NA	ID=ADAC007597-RA;Parent=ADAC007597;Dbxref=STRING:43151.ADAR005981-PA,UniParc:UPI0003E47CDB,UniProtKB:W5JCY5,NCBI_GP:ETN60755.1;Ontology_term=GO:0003810,GO:0018149;biotype=protein_coding;version=1	GO:0003810,GO:0018149	EOG091501F5			mosquito only
ADAC007598	scaffold_8	VectorBase	mRNA	553345	555804	NA	+	NA	ID=ADAC007598-RA;Parent=ADAC007598;Dbxref=STRING:43151.ADAR008887-PA,UniParc:UPI0003E58DBB,UniProtKB:W5JD03,NCBI_GP:ETN60775.1;Ontology_term=GO:0005634,GO:0016480;biotype=protein_coding;version=1	GO:0005634,GO:0016480	EOG09150A6A	Maf1	FBgn0267861
ADAC007601	scaffold_8	VectorBase	mRNA	401655	403695	NA	+	NA	ID=ADAC007601-RA;Parent=ADAC007601;Dbxref=UniParc:UPI0003E582EC,UniProtKB:W5JBH3,NCBI_GP:ETN60753.1;Ontology_term=GO:0005576,GO:0006629,GO:0052689;biotype=protein_coding;version=1	GO:0005576,GO:0006629,GO:0052689	EOG091506RY	CG7367	FBgn0031976
ADAC007602	scaffold_8	VectorBase	mRNA	443464	445192	NA	+	NA	ID=ADAC007602-RA;Parent=ADAC007602;Dbxref=STRING:43151.ADAR005978-PA,UniParc:UPI0003E45C65,UniProtKB:W5J8H7,NCBI_GP:ETN60762.1;Ontology_term=GO:0003824,GO:0006520,GO:0016831,GO:0019752,GO:0030170;biotype=protein_coding;version=1	GO:0003824,GO:0006520,GO:0016831,GO:0019752,GO:0030170	EOG091504N4	amd	FBgn0000075
ADAC007603	scaffold_8	VectorBase	mRNA	419096	420767	NA	-	NA	ID=ADAC007603-RA;Parent=ADAC007603;Dbxref=STRING:43151.ADAR005980-PA,UniParc:UPI0003E547B1,UniProtKB:A0A2M4CUR1,UniProtKB:A0A2M4CUT5,UniProtKB:A0A2M4CV58,UniProtKB:W5J9T0,NCBI_GP:ETN60756.1;Ontology_term=GO:0003676,GO:0005634,GO:0008270;biotype=protein_coding;version=1	GO:0003676,GO:0005634,GO:0008270	EOG0915070H			mosquito only
ADAC007604	scaffold_8	VectorBase	mRNA	529810	531459	NA	-	NA	ID=ADAC007604-RA;Parent=ADAC007604;Dbxref=STRING:43151.ADAR010514-PA,UniParc:UPI0003E51F5A,UniProtKB:W5J8I6,NCBI_GP:ETN60772.1;Ontology_term=GO:0016491,GO:0055114;biotype=protein_coding;version=1	GO:0016491,GO:0055114	EOG09150546	l(2)37Bb	FBgn0002021
ADAC007606	scaffold_8	VectorBase	mRNA	423050	424623	NA	+	NA	ID=ADAC007606-RA;Parent=ADAC007606;Dbxref=KEGG_Enzyme:00730+2.8.1.7,STRING:43151.ADAR005979-PA,UniParc:UPI0003E54B29,UniProtKB:W5JBI3,NCBI_GP:ETN60758.1;Ontology_term=GO:0003824,GO:0030170,GO:0031071,GO:0044571;biotype=protein_coding;version=1	GO:0003824,GO:0030170,GO:0031071,GO:0044571	EOG0915047I	Nfs1	FBgn0032393
ADAC007607	scaffold_8	VectorBase	mRNA	459406	460932	NA	+	NA	ID=ADAC007607-RA;Parent=ADAC007607;Dbxref=UniParc:UPI0003E45727,UniProtKB:W5JBI8,NCBI_GP:ETN60763.1;biotype=protein_coding;version=1	NA	EOG091507KE			mosquito only
ADAC007608	scaffold_8	VectorBase	mRNA	526877	528364	NA	-	NA	ID=ADAC007608-RA;Parent=ADAC007608;Dbxref=STRING:43151.ADAR010516-PA,UniParc:UPI0001E93751,UniProtKB:W5JD00,NCBI_GP:ETN60770.1;Ontology_term=GO:0000502,GO:0030234,GO:0042176;biotype=protein_coding;version=1	GO:0000502,GO:0030234,GO:0042176	EOG0915041M	Rpn3	FBgn0261396
ADAC007611	scaffold_8	VectorBase	mRNA	577405	578616	NA	+	NA	ID=ADAC007611-RA;Parent=ADAC007611;Dbxref=STRING:43151.ADAR008886-PA,UniParc:UPI0003E54A63,UniProtKB:W5JBK3,NCBI_GP:ETN60778.1;Ontology_term=GO:0003824;biotype=protein_coding;version=1	GO:0003824	EOG091508GG	Amacr	FBgn0032881
ADAC007613	scaffold_8	VectorBase	mRNA	421404	422533	NA	-	NA	ID=ADAC007613-RA;Parent=ADAC007613;Dbxref=UniParc:UPI0003E553C9,UniProtKB:A0A2M4CYU7,UniProtKB:A0A2M4CYY0,UniProtKB:W5J8H1,NCBI_GP:ETN60757.1;Ontology_term=GO:0015031,GO:0035091;biotype=protein_coding;version=1	GO:0015031,GO:0035091	EOG091507GY	CG3077	FBgn0031457
ADAC007614	scaffold_8	VectorBase	mRNA	581250	582334	NA	+	NA	ID=ADAC007614-RA;Parent=ADAC007614;Dbxref=STRING:43151.ADAR008892-PA,UniParc:UPI0003E58D68,UniProtKB:A0A2M4CUG5,UniProtKB:A0A2M4CUW6,UniProtKB:W5JD08,NCBI_GP:ETN60780.1;Ontology_term=GO:0005515;biotype=protein_coding;version=1	GO:0005515	EOG091507OB	Wwox	FBgn0031972
ADAC007618	scaffold_8	VectorBase	mRNA	383683	384512	NA	+	NA	ID=ADAC007618-RA;Parent=ADAC007618;Dbxref=UniParc:UPI0003E50AEE,UniProtKB:W5JCY0,NCBI_GP:ETN60750.1;Ontology_term=GO:0005576,GO:0052689;biotype=protein_coding;version=1	GO:0005576,GO:0052689	EOG091507QO	CG6431	FBgn0032289
ADAC007619	scaffold_8	VectorBase	mRNA	528773	529527	NA	+	NA	ID=ADAC007619-RA;Parent=ADAC007619;Dbxref=UniParc:UPI0003E5B295,UniProtKB:W5J9U7,NCBI_GP:ETN60771.1;Ontology_term=GO:0005262,GO:0016020,GO:0030176,GO:0032469;biotype=protein_coding;version=1	GO:0005262,GO:0016020,GO:0030176,GO:0032469	EOG09150BVD	CG10470	FBgn0032746
ADAC007621	scaffold_8	VectorBase	mRNA	514867	515537	NA	+	NA	ID=ADAC007621-RA;Parent=ADAC007621;Dbxref=UniParc:UPI0003E52DC6,UniProtKB:A0A2M4CI91,UniProtKB:W5JBJ2,NCBI_GP:ETN60768.1;biotype=protein_coding;version=1	NA	EOG09150B4J	CG5048	FBgn0036437
ADAC007622	scaffold_8	VectorBase	mRNA	580176	580792	NA	-	NA	ID=ADAC007622-RA;Parent=ADAC007622;Dbxref=UniParc:UPI0003E5AC20,UniProtKB:W5JD85,NCBI_GP:ETN60779.1;Ontology_term=GO:0003735,GO:0005622,GO:0005840,GO:0006412,GO:0019843,GO:0046872;biotype=protein_coding;version=1	GO:0003735,GO:0005622,GO:0005840,GO:0006412,GO:0019843,GO:0046872	EOG09150HVT	RpL37a	FBgn0030616
ADAC008871	scaffold_66	VectorBase	mRNA	67357	103966	NA	-	NA	ID=ADAC008871-RA;Parent=ADAC008871;Dbxref=UniParc:UPI0003E5621F,UniProtKB:A0A2M4CLQ5,UniProtKB:W5J686,NCBI_GP:ETN59511.1;Ontology_term=GO:0005515;biotype=protein_coding;version=1	GO:0005515	EOG091508MB	Mapmodulin	FBgn0034282
ADAC008872	scaffold_66	VectorBase	mRNA	178916	191451	NA	-	NA	ID=ADAC008872-RA;Parent=ADAC008872;Dbxref=UniParc:UPI0003E58AA3,UniProtKB:W5J9T9,NCBI_GP:ETN59519.1;Ontology_term=GO:0005102,GO:0007155,GO:0030155,GO:0030334,GO:0045995;biotype=protein_coding;version=1	GO:0005102,GO:0007155,GO:0030155,GO:0030334,GO:0045995	EOG0915001L	LanA	FBgn0002526
ADAC008873	scaffold_66	VectorBase	mRNA	210219	222339	NA	-	NA	ID=ADAC008873-RA;Parent=ADAC008873;Dbxref=STRING:43151.ADAR007743-PA,UniParc:UPI0003E4C002,UniProtKB:A0A2M4CXS1,UniProtKB:A0A2M4CXS2,UniProtKB:W5J4W7,NCBI_GP:ETN59522.1;Ontology_term=GO:0003677,GO:0004386,GO:0004930,GO:0005524,GO:0005634,GO:0005886,GO:0006281,GO:0006338,GO:0006351,GO:0007186,GO:0016021,GO:0016887,GO:0031011;biotype=protein_coding;version=1	GO:0003677,GO:0004386,GO:0004930,GO:0005524,GO:0005634,GO:0005886,GO:0006281,GO:0006338,GO:0006351,GO:0007186,GO:0016021,GO:0016887,GO:0031011	EOG09150061	Ino80	FBgn0086613
ADAC008874	scaffold_66	VectorBase	mRNA	199487	209997	NA	+	NA	ID=ADAC008874-RA;Parent=ADAC008874;Dbxref=KEGG_Enzyme:04660+2.7.10.2,UniParc:UPI0003E58E16,UniProtKB:A0A2M4CG35,UniProtKB:A0A2M4CP55,UniProtKB:W5J694,NCBI_GP:ETN59521.1;Ontology_term=GO:0004672,GO:0004713,GO:0004715,GO:0005515,GO:0005524,GO:0006468;biotype=protein_coding;version=1	GO:0004672,GO:0004713,GO:0004715,GO:0005515,GO:0005524,GO:0006468	EOG091500SQ	Abl	FBgn0000017
ADAC008875	scaffold_66	VectorBase	mRNA	133851	142884	NA	+	NA	ID=ADAC008875-RA;Parent=ADAC008875;Dbxref=STRING:43151.ADAR001611-PA,UniParc:UPI0003E492EB,UniProtKB:A0A2M4CVW7,UniProtKB:A0A2M4DRU1,UniProtKB:W5J689,NCBI_GP:ETN59516.1;biotype=protein_coding;version=1	NA	EOG0915001B	Vps13	FBgn0033194
ADAC008876	scaffold_66	VectorBase	mRNA	118850	126937	NA	+	NA	ID=ADAC008876-RA;Parent=ADAC008876;Dbxref=UniParc:UPI0003E47AAC,UniProtKB:A0A2M4CSY8,UniProtKB:W5J9T5,NCBI_GP:ETN59514.1;Ontology_term=GO:0001664,GO:0003924,GO:0005525,GO:0007165,GO:0007186,GO:0019001,GO:0031683;biotype=protein_coding;version=1	GO:0001664,GO:0003924,GO:0005525,GO:0007165,GO:0007186,GO:0019001,GO:0031683	EOG091506SF	G_q	FBgn0004435
ADAC008877	scaffold_66	VectorBase	mRNA	232395	239810	NA	-	NA	ID=ADAC008877-RA;Parent=ADAC008877;Dbxref=UniParc:UPI0003E47B59,UniProtKB:W5J9U3,NCBI_GP:ETN59524.1;biotype=protein_coding;version=1	NA	EOG091503XH	CG32809	FBgn0023531
ADAC008881	scaffold_66	VectorBase	mRNA	275188	279598	NA	-	NA	ID=ADAC008881-RA;Parent=ADAC008881;Dbxref=UniParc:UPI0003E49D44,UniProtKB:W5J6A3,NCBI_GP:ETN59531.1;Ontology_term=GO:0003676,GO:0003677,GO:0006355;biotype=protein_coding;version=1	GO:0003676,GO:0003677,GO:0006355	EOG0915014B	Unr	FBgn0263352
ADAC008882	scaffold_66	VectorBase	mRNA	264225	268483	NA	-	NA	ID=ADAC008882-RA;Parent=ADAC008882;Dbxref=UniParc:UPI0003E53B86,UniProtKB:W5J9U8,NCBI_GP:ETN59529.1;Ontology_term=GO:0016021,GO:0030246;biotype=protein_coding;version=1	GO:0016021,GO:0030246	EOG091500LD	Pex23	FBgn0052226
ADAC008883	scaffold_66	VectorBase	mRNA	109587	112932	NA	+	NA	ID=ADAC008883-RA;Parent=ADAC008883;Dbxref=UniParc:UPI0003E4C429,UniProtKB:A0A2M4CNF6,UniProtKB:A0A2M4CPY0,UniProtKB:A0A2M4CTI6,UniProtKB:A0A2M4CUG7,UniProtKB:W5J7Z3,NCBI_GP:ETN59513.1;Ontology_term=GO:0005515,GO:0005737;biotype=protein_coding;version=1	GO:0005515,GO:0005737	EOG091506MX	Amph	FBgn0027356
ADAC008884	scaffold_66	VectorBase	mRNA	258156	261386	NA	-	NA	ID=ADAC008884-RA;Parent=ADAC008884;Dbxref=UniParc:UPI0003E5757F,UniProtKB:A0A2M4CX56,UniProtKB:W5J4X1,NCBI_GP:ETN59527.1;biotype=protein_coding;version=1	NA	EOG091506KX	Rilpl	FBgn0024985
ADAC008885	scaffold_66	VectorBase	mRNA	248271	251390	NA	+	NA	ID=ADAC008885-RA;Parent=ADAC008885;Dbxref=UniParc:UPI0003E55AF9,UniProtKB:A0A2M4DP31,UniProtKB:W5J9I9,NCBI_GP:ETN59525.1;biotype=protein_coding;version=1	NA	EOG091503RX	b6	FBgn0024897
ADAC008889	scaffold_66	VectorBase	mRNA	251494	253763	NA	-	NA	ID=ADAC008889-RA;Parent=ADAC008889;Dbxref=UniParc:UPI0003E484BC,UniProtKB:W5J699,NCBI_GP:ETN59526.1;biotype=protein_coding;version=1	NA	EOG091503XH	CG32809	FBgn0023531
ADAC008890	scaffold_66	VectorBase	mRNA	104009	106121	NA	-	NA	ID=ADAC008890-RA;Parent=ADAC008890;Dbxref=UniParc:UPI0003E512B9,UniProtKB:A0A2M4CHV0,UniProtKB:A0A2M4CHZ6,UniProtKB:A0A2M4CI42,UniProtKB:W5J4V8,NCBI_GP:ETN59512.1;biotype=protein_coding;version=1	NA
ADAC008891	scaffold_66	VectorBase	mRNA	152734	154843	NA	+	NA	ID=ADAC008891-RA;Parent=ADAC008891;Dbxref=UniParc:UPI0003E50EDD,UniProtKB:W5J7Z8,NCBI_GP:ETN59518.1;biotype=protein_coding;version=1	NA	EOG091506DQ			mosquito only
ADAC008892	scaffold_66	VectorBase	mRNA	270507	271870	NA	+	NA	ID=ADAC008892-RA;Parent=ADAC008892;Dbxref=UniParc:UPI0003E4B3FF,UniProtKB:A0A2M4D0G1,UniProtKB:A0A2M4DN41,UniProtKB:W5J9J6,NCBI_GP:ETN59530.1;biotype=protein_coding;version=1	NA	EOG09150ECQ			mosquito only
ADAC008894	scaffold_66	VectorBase	mRNA	150036	151323	NA	-	NA	ID=ADAC008894-RA;Parent=ADAC008894;Dbxref=UniParc:UPI0003E4D191,UniProtKB:W5J4W2,NCBI_GP:ETN59517.1;biotype=protein_coding;version=1	NA	EOG091509IF	CG1791	FBgn0030163	10 melanogaster orthologs
ADAC008895	scaffold_66	VectorBase	mRNA	223527	224795	NA	-	NA	ID=ADAC008895-RA;Parent=ADAC008895;Dbxref=UniParc:UPI0003E4EBA8,UniProtKB:A0A2M4CZK8,UniProtKB:W5J803,NCBI_GP:ETN59523.1;Ontology_term=GO:0000184;biotype=protein_coding;version=1	GO:0000184	EOG09150CF1	CG3857	FBgn0023520
ADAC008898	scaffold_66	VectorBase	mRNA	262073	262915	NA	-	NA	ID=ADAC008898-RA;Parent=ADAC008898;Dbxref=UniParc:UPI0003E56F6C,UniProtKB:A0A2M4CV32,UniProtKB:A0A2M4CV72,UniProtKB:W5J808,NCBI_GP:ETN59528.1;Ontology_term=GO:0046872;biotype=protein_coding;version=1	GO:0046872	EOG091506DH	CG8003	FBgn0036096
ADAC008899	scaffold_66	VectorBase	mRNA	195020	195777	NA	+	NA	ID=ADAC008899-RA;Parent=ADAC008899;Dbxref=UniParc:UPI0003E54D9F,UniProtKB:W5J9I3,NCBI_GP:ETN59520.1;Ontology_term=GO:0004298,GO:0005839,GO:0051603;biotype=protein_coding;version=1	GO:0004298,GO:0005839,GO:0051603	EOG09150AD5	Pros_6	FBgn0002284
ADAC008900	scaffold_66	VectorBase	mRNA	131228	131968	NA	-	NA	ID=ADAC008900-RA;Parent=ADAC008900;Dbxref=KEGG_Enzyme:00030+5.1.3.1,KEGG_Enzyme:00040+5.1.3.1,KEGG_Enzyme:00710+5.1.3.1,STRING:43151.ADAR001614-PA,UniParc:UPI0003E51785,UniProtKB:A0A2M4CM14,UniProtKB:W5J9H9,NCBI_GP:ETN59515.1;Ontology_term=GO:0003824,GO:0004750,GO:0005975,GO:0006098,GO:0016857,GO:0046872;biotype=protein_coding;version=1	GO:0003824,GO:0004750,GO:0005975,GO:0006098,GO:0016857,GO:0046872	EOG09150ASV	Rpe	FBgn0050499
ADAC009621	scaffold_94	VectorBase	mRNA	174052	184135	NA	-	NA	ID=ADAC009621-RA;Parent=ADAC009621;Dbxref=STRING:43151.ADAR003661-PA,UniParc:UPI0003E55466,UniProtKB:A0A2M4CG92,UniProtKB:A0A2M4CMJ3,UniProtKB:A0A2M4DQ97,UniProtKB:A0A2M4DRX0,UniProtKB:W5J7L1,NCBI_GP:ETN58784.1;Ontology_term=GO:0035556,GO:0046872;biotype=protein_coding;version=1	GO:0035556,GO:0046872	EOG09150072	Sbf	FBgn0025802
ADAC009622	scaffold_94	VectorBase	mRNA	163139	171677	NA	+	NA	ID=ADAC009622-RA;Parent=ADAC009622;Dbxref=STRING:43151.ADAR003659-PA,UniParc:UPI0003E5A076,UniProtKB:W5J5W5,NCBI_GP:ETN58783.1;Ontology_term=GO:0016021;biotype=protein_coding;version=1	GO:0016021	EOG091500YA	stg1	FBgn0064123
ADAC009623	scaffold_94	VectorBase	mRNA	194646	202430	NA	+	NA	ID=ADAC009623-RA;Parent=ADAC009623;Dbxref=UniParc:UPI0003E517C0,UniProtKB:A0A2M4CY30,UniProtKB:A0A2M4CY93,UniProtKB:A0A2M4CYG1,UniProtKB:W5J364,NCBI_GP:ETN58787.1;Ontology_term=GO:0003676,GO:0003723;biotype=protein_coding;version=1	GO:0003676,GO:0003723	EOG091501PE	CG4266	FBgn0034598
ADAC009625	scaffold_94	VectorBase	mRNA	142926	146756	NA	-	NA	ID=ADAC009625-RA;Parent=ADAC009625;Dbxref=UniParc:UPI0003E571EF,UniProtKB:A0A2M4CIC2,UniProtKB:W5J7K6,NCBI_GP:ETN58779.1;biotype=protein_coding;version=1	NA	EOG09150502	Camp	FBgn0034210
ADAC009626	scaffold_94	VectorBase	mRNA	212705	215647	NA	+	NA	ID=ADAC009626-RA;Parent=ADAC009626;Dbxref=STRING:43151.ADAR010254-PA,UniParc:UPI0003E567FF,UniProtKB:W5J7L6,NCBI_GP:ETN58789.1;biotype=protein_coding;version=1	NA	EOG0915039H	CG32112	FBgn0052112
ADAC009627	scaffold_94	VectorBase	mRNA	206099	208984	NA	+	NA	ID=ADAC009627-RA;Parent=ADAC009627;Dbxref=UniParc:UPI0003E57694,UniProtKB:A0A2M4CNJ1,UniProtKB:W5J5X0,NCBI_GP:ETN58788.1;Ontology_term=GO:0003723,GO:0004652,GO:0005524,GO:0005634,GO:0016779,GO:0031123,GO:0043631,GO:0046872;biotype=protein_coding;version=1	GO:0003723,GO:0004652,GO:0005524,GO:0005634,GO:0016779,GO:0031123,GO:0043631,GO:0046872	EOG091502FM	hrg	FBgn0015949	poly(a) polymrase
ADAC009628	scaffold_94	VectorBase	mRNA	189816	192509	NA	-	NA	ID=ADAC009628-RA;Parent=ADAC009628;Dbxref=UniParc:UPI0003E55A08,UniProtKB:W5J4F1,NCBI_GP:ETN58786.1;biotype=protein_coding;version=1	NA	EOG091508QS	CG8929	FBgn0034504
ADAC009629	scaffold_94	VectorBase	mRNA	156112	157984	NA	-	NA	ID=ADAC009629-RA;Parent=ADAC009629;Dbxref=UniParc:UPI0003E4FC50,UniProtKB:A0A2M4CIN7,UniProtKB:A0A2M4CIW5,UniProtKB:A0A2M4CQR1,UniProtKB:A0A2M4CVS0,UniProtKB:W5J4E9,NCBI_GP:ETN58781.1;Ontology_term=GO:0003676,GO:0005634,GO:0008270;biotype=protein_coding;version=1	GO:0003676,GO:0005634,GO:0008270	EOG09150AUP	CG9215	FBgn0034504
ADAC009630	scaffold_94	VectorBase	mRNA	153941	155798	NA	+	NA	ID=ADAC009630-RA;Parent=ADAC009630;Dbxref=UniParc:UPI0003E47396,UniProtKB:W5J7D9,NCBI_GP:ETN58780.1;Ontology_term=GO:0005515,GO:0016021;biotype=protein_coding;version=1	GO:0005515,GO:0016021	EOG09150225	CG5038	FBgn0038324
ADAC009631	scaffold_94	VectorBase	mRNA	158906	160379	NA	+	NA	ID=ADAC009631-RA;Parent=ADAC009631;Dbxref=UniParc:UPI0003E50666,UniProtKB:W5J358,NCBI_GP:ETN58782.1;Ontology_term=GO:0004672,GO:0004674,GO:0005524,GO:0006468;biotype=protein_coding;version=1	GO:0004672,GO:0004674,GO:0005524,GO:0006468	EOG091506JF	MAP kinase kinase 4	FBgn0024326
ADAC009633	scaffold_94	VectorBase	mRNA	188502	188978	NA	+	NA	ID=ADAC009633-RA;Parent=ADAC009633;Dbxref=UniParc:UPI0003E4A531,UniProtKB:W5J7E3,NCBI_GP:ETN58785.1;biotype=protein_coding;version=1	NA	EOG09150HEL	ND-B8	FBgn0040705
ADAC010361	scaffold_295	VectorBase	mRNA	25428	37150	NA	-	NA	ID=ADAC010361-RA;Parent=ADAC010361;Dbxref=UniParc:UPI0003E55CCB,UniProtKB:W5J2R0,NCBI_GP:ETN58051.1;Ontology_term=GO:0004672,GO:0005524,GO:0006468;biotype=protein_coding;version=1	GO:0004672,GO:0005524,GO:0006468	EOG091503HK	sqa	FBgn0259678
ADAC010362	scaffold_295	VectorBase	mRNA	43601	48031	NA	+	NA	ID=ADAC010362-RA;Parent=ADAC010362;Dbxref=STRING:43151.ADAR009045-PA,UniParc:UPI0003E59AC3,UniProtKB:W5J1J3,NCBI_GP:ETN58052.1;Ontology_term=GO:0005216,GO:0005262,GO:0005515,GO:0006811,GO:0016020,GO:0016021,GO:0055085,GO:0070588;biotype=protein_coding;version=1	GO:0005216,GO:0005262,GO:0005515,GO:0006811,GO:0016020,GO:0016021,GO:0055085,GO:0070588	EOG091501Y6	trpl	FBgn0005614
ADAC010363	scaffold_295	VectorBase	mRNA	82733	87031	NA	+	NA	ID=ADAC010363-RA;Parent=ADAC010363;Dbxref=STRING:43151.ADAR004247-PA,UniParc:UPI0003E58F84,UniProtKB:W5J5L1,NCBI_GP:ETN58054.1;Ontology_term=GO:0000289,GO:0000932,GO:0003676,GO:0004535,GO:0005515,GO:0005634,GO:0006397,GO:0008233,GO:0010606,GO:0031251,GO:0046872;biotype=protein_coding;version=1	GO:0000289,GO:0000932,GO:0003676,GO:0004535,GO:0005515,GO:0005634,GO:0006397,GO:0008233,GO:0010606,GO:0031251,GO:0046872	EOG091500IM	PAN2	FBgn0033352
ADAC010364	scaffold_295	VectorBase	mRNA	104545	108510	NA	+	NA	ID=ADAC010364-RA;Parent=ADAC010364;Dbxref=STRING:43151.ADAR000395-PA,UniParc:UPI0003E4F439,UniProtKB:W5J5B7,NCBI_GP:ETN58060.1;Ontology_term=GO:0004984,GO:0005549,GO:0007608,GO:0016020,GO:0016021,GO:0016787;biotype=protein_coding;version=1	GO:0004984,GO:0005549,GO:0007608,GO:0016020,GO:0016021,GO:0016787	EOG091502J2			mosquito only
ADAC010366	scaffold_295	VectorBase	mRNA	97473	99140	NA	-	NA	ID=ADAC010366-RA;Parent=ADAC010366;Dbxref=UniParc:UPI0003E4FBF5,UniProtKB:A0A2M4CYJ5,UniProtKB:A0A2M4CYJ6,UniProtKB:A0A2M4CYQ8,UniProtKB:W5J403,NCBI_GP:ETN58058.1;Ontology_term=GO:0003700,GO:0006355;biotype=protein_coding;version=1	GO:0003700,GO:0006355	EOG091505RK	Xbp1	FBgn0021872
ADAC010367	scaffold_295	VectorBase	mRNA	93140	94500	NA	+	NA	ID=ADAC010367-RA;Parent=ADAC010367;Dbxref=KEGG_Enzyme:00970+6.1.1.3,UniParc:UPI0003E488F4,UniProtKB:W5J1J6,NCBI_GP:ETN58057.1;Ontology_term=GO:0005525;biotype=protein_coding;version=1	GO:0005525	EOG091506ZS	128up	FBgn0010339
ADAC010368	scaffold_295	VectorBase	mRNA	109832	111155	NA	-	NA	ID=ADAC010368-RA;Parent=ADAC010368;Dbxref=UniParc:UPI0003E4B0E9,UniProtKB:W5J2R6,NCBI_GP:ETN58061.1;Ontology_term=GO:0003676,GO:0003723,GO:0031124;biotype=protein_coding;version=1	GO:0003676,GO:0003723,GO:0031124	EOG091505RT	CstF64	FBgn0027841
ADAC010369	scaffold_295	VectorBase	mRNA	101916	103046	NA	-	NA	ID=ADAC010369-RA;Parent=ADAC010369;Dbxref=UniParc:UPI0003E4E86B,UniProtKB:W5J5L6,NCBI_GP:ETN58059.1;biotype=protein_coding;version=1	NA	EOG09150C9V			mosquito only, cuticle protein
ADAC010370	scaffold_295	VectorBase	mRNA	90165	91273	NA	+	NA	ID=ADAC010370-RA;Parent=ADAC010370;Dbxref=UniParc:UPI0003E4E233,UniProtKB:W5J5B2,NCBI_GP:ETN58055.1;Ontology_term=GO:0016021;biotype=protein_coding;version=1	GO:0016021	EOG09150IKD	CG8321	FBgn0033677
ADAC010371	scaffold_295	VectorBase	mRNA	91824	92762	NA	-	NA	ID=ADAC010371-RA;Parent=ADAC010371;Dbxref=UniParc:UPI0003E5B536,UniProtKB:W5J2R3,NCBI_GP:ETN58056.1;Ontology_term=GO:0000711,GO:0007129,GO:0007276;biotype=protein_coding;version=1	GO:0000711,GO:0007129,GO:0007276	EOG091509XK	CG43191	FBgn0262820
ADAC010372	scaffold_295	VectorBase	mRNA	59115	59875	NA	-	NA	ID=ADAC010372-RA;Parent=ADAC010372;Dbxref=STRING:43151.ADAR009046-PA,UniParc:UPI0003E45D45,UniProtKB:A0A2M4CGZ1,UniProtKB:A0A2M4CHH0,UniProtKB:A0A2M4CHH7,UniProtKB:W5J3Z9,NCBI_GP:ETN58053.1;Ontology_term=GO:0004861,GO:0005634,GO:0007050,GO:0007346,GO:0072331;biotype=protein_coding;version=1	GO:0004861,GO:0005634,GO:0007050,GO:0007346,GO:0072331	EOG09150BS4	dap	FBgn0010316
ADAC010844	scaffold_2186	VectorBase	ncRNA_gene	9752	9833	NA	+	NA	ID=ADAC010844;biotype=tRNA;version=1	NA
ADAC010845	scaffold_2186	VectorBase	ncRNA_gene	10511	10584	NA	+	NA	ID=ADAC010845;biotype=tRNA;version=1	NA
ADAC010846	scaffold_2186	VectorBase	ncRNA_gene	11667	11740	NA	+	NA	ID=ADAC010846;biotype=tRNA;version=1	NA
ADAC010847	scaffold_2186	VectorBase	ncRNA_gene	19282	19353	NA	+	NA	ID=ADAC010847;biotype=tRNA;version=1	NA
ADAC010848	scaffold_2186	VectorBase	ncRNA_gene	18745	18816	NA	-	NA	ID=ADAC010848;biotype=tRNA;version=1	NA
ADAC010849	scaffold_2186	VectorBase	ncRNA_gene	18096	18167	NA	-	NA	ID=ADAC010849;biotype=tRNA;version=1	NA
ADAC010850	scaffold_2186	VectorBase	ncRNA_gene	16432	16504	NA	-	NA	ID=ADAC010850;biotype=tRNA;version=1	NA
ADAC010851	scaffold_2186	VectorBase	ncRNA_gene	10945	11018	NA	-	NA	ID=ADAC010851;biotype=tRNA;version=1	NA
ADAC011147	scaffold_8	VectorBase	mRNA	582991	587008	NA	-	NA	ID=ADAC011147-RA;Parent=ADAC011147;Dbxref=UniParc:UPI0009B4F389,UniProtKB:A0A2K6VB17,UniProtKB:A0A2M4CQY6,UniProtKB:A0A2M4CR42,UniProtKB:A0A2M4CSC1;Ontology_term=GO:0003723,GO:0005515;biotype=protein_coding;version=1	GO:0003723,GO:0005515
ADAC011175	scaffold_6	VectorBase	mRNA	137960	148044	NA	+	NA	ID=ADAC011175-RA;Parent=ADAC011175;Dbxref=UniParc:UPI0009B4F21E,UniProtKB:A0A2K6VB97,UniProtKB:W5JWZ2;Ontology_term=GO:0004767,GO:0006685,GO:0016787,GO:0016798,GO:0046872;biotype=protein_coding;version=1	GO:0004767,GO:0006685,GO:0016787,GO:0016798,GO:0046872
ADAC011176	scaffold_6	VectorBase	mRNA	135544	137561	NA	+	NA	ID=ADAC011176-RA;Parent=ADAC011176;Dbxref=UniParc:UPI0009B4F691,UniProtKB:A0A2K6VB40,UniProtKB:W5JWZ2;Ontology_term=GO:0004930,GO:0007186,GO:0016021;biotype=protein_coding;version=1	GO:0004930,GO:0007186,GO:0016021
